# Supplementary material for: Enhanced metanephric specification to functional proximal tubule enables toxicity screening and infectious disease modelling in kidney organoids
Source: Nat Commun. 2022 Oct 8;13:5943. doi: 10.1038/s41467-022-33623-z (PMC9547573; doi:10.1038/s41467-022-33623-z)
Supplement: Supplementary file 3 — Supplementary Data 1 [file 41467_2022_33623_MOESM3_ESM.xlsx]

## Sheet: Cluster 0
Gene	LogFC	pVal
PAX8	0.341722	0
CDH6	0.326793	2.1439e-252
DDIT4	0.286203	7.28387e-221

## Sheet: Cluster 1
Gene	LogFC	pVal
HIST1H4C	1.47106	0
TUBA1B	0.742174	0
PCLAF	0.614055	0
NUSAP1	0.607118	0
HIST1H1D	0.594679	0
HMGB2	0.587079	0
HIST1H1A	0.583082	0
TYMS	0.559061	0
CKS1B	0.554846	0
H2AFX	0.553989	0
TOP2A	0.55328	0
UBE2C	0.533803	0
RANBP1	0.529632	0
RAD51AP1	0.487828	0
UBE2T	0.467349	0
HIST1H1C	0.461396	0
TUBB	0.461121	0
BIRC5	0.458944	0
AURKB	0.44896	0
TUBB4B	0.441417	0
CDK1	0.438404	0
CENPF	0.436111	0
CKS2	0.426608	0
H2AFZ	0.425736	0
HMGN2	0.425091	0
SMC4	0.423804	0
MAD2L1	0.413449	0
HMGB1	0.413184	0
STMN1	0.401246	0
MKI67	0.395393	0
KIFC1	0.390757	0
DEK	0.38078	0
RRM2	0.377799	0
SPC25	0.374375	0
CENPW	0.37315	0
HSP90AA1	0.368847	0
CDCA4	0.368551	0
ITGB3BP	0.366293	0
PBK	0.363226	0
FABP5	0.360583	0
NDC80	0.355685	0
H1FX	0.349957	0
NASP	0.348923	0
MND1	0.347162	0
IER2	0.342522	0
PA2G4	0.342101	0
ZWINT	0.34148	0
DLGAP5	0.338209	0
TPX2	0.338004	0
HIST1H1B	0.336148	0
UBE2S	0.334718	0
NUF2	0.334289	0
SNRNP25	0.329749	0
MCM7	0.327684	0
JUNB	0.327422	9.58892e-272
PCNA	0.326804	0
CENPH	0.322469	0
TK1	0.319804	0
SNRPB	0.319627	0
CENPK	0.31782	0
UBC	0.317679	0
MYBL2	0.314126	0
CENPN	0.312891	0
TMSB15A	0.312743	0
NCAPG	0.311669	0
KIF22	0.309837	0
DUT	0.308756	1.67161e-266
GMNN	0.308652	0
H2AFY	0.306226	0
BUB3	0.305075	0
FBXO5	0.300937	0
RRM1	0.296969	0
EGR1	0.296231	4.19107e-242
HNRNPAB	0.295858	0
SRRM1	0.295839	0
PTTG1	0.293866	0
CMC2	0.293709	0
ORC6	0.292688	0
HIST2H2AC	0.291379	0
CDCA3	0.290243	1e-303
GGH	0.290142	0
ANAPC11	0.288422	0
KPNA2	0.287034	0
SIVA1	0.284251	0
KIF20B	0.281166	0
CENPM	0.279778	0
ALYREF	0.27616	0
DNMT1	0.275472	0
SRSF7	0.273792	0
FEN1	0.272153	1.40004e-294
DTYMK	0.271123	0
CLSPN	0.269216	5.3513e-290
NUCKS1	0.268637	0
H2AFV	0.26854	0
FOS	0.267999	1.96398e-202
ERH	0.267151	0
CDT1	0.266726	8e-306
HIST1H1E	0.262637	0
VRK1	0.25948	0
SNRPG	0.257336	0
DUSP1	0.255089	1.36804e-142
CENPV	0.25383	6.06383e-275
SRSF2	0.252871	0
PSMC3	0.25257	0
PSIP1	0.251935	0
SUPT16H	0.250391	7.38931e-274

## Sheet: Cluster 2
Gene	LogFC	pVal
PRPH	1.07016	0
AGT	0.891092	0
IGFBP5	0.782874	0
CDKN1C	0.745328	9.25588e-225
EMX2	0.646487	1.92788e-255
S100A1	0.643734	0
TUBB2B	0.637737	0
GADD45B	0.627962	0
SPINT2	0.600106	0
KRT18	0.598156	0
BST2	0.598031	5e-296
KHDRBS3	0.574302	3.85819e-242
CAST	0.562439	5.77511e-251
PAX2	0.552636	0
SCT	0.552425	2.95085e-161
DBI	0.516564	1.02258e-278
CST3	0.484193	0
DUSP1	0.483802	6.06081e-227
APOE	0.480318	1.92373e-267
KLK6	0.472431	0
IGFBP7	0.469511	7.77798e-163
SAT1	0.449915	1.07375e-226
S100A4	0.445333	1.20268e-119
VAMP8	0.421174	0
TM7SF2	0.408999	5.93292e-291
CADM1	0.407253	4.97654e-291
CD24	0.3966	2.65956e-249
CD9	0.383194	1.0451e-215
COTL1	0.378771	0
S100A6	0.374378	7.15119e-145
LHX1	0.373697	1.23119e-124
HOXD1	0.372818	4.88427e-207
PDLIM1	0.36887	2.35425e-239
EGFL7	0.368458	3.16119e-273
JAG1	0.3668	1.42169e-201
UNCX	0.365519	1.03977e-126
BCAM	0.35883	2.61381e-207
UCHL1	0.349676	2.33934e-154
IFITM1	0.343097	1.74806e-169
PKDCC	0.342682	3.65449e-222
UCP2	0.341127	1.52104e-276
JUNB	0.340187	9.73768e-144
CLDN4	0.336916	6.26953e-216
CEBPD	0.335492	3.29057e-137
EPHX1	0.33397	2.15002e-228
ITM2B	0.331131	0
ID4	0.32598	2.71212e-267
TSC22D3	0.325504	5.72197e-176
TFPI2	0.322197	1.44922e-61
HOXB7	0.319628	1.38732e-175
RGS2	0.314907	3.0685e-157
TSC22D1	0.313521	4.86716e-118
CALM1	0.311166	7.94667e-176
BTG2	0.306265	6.85921e-165
ANXA2	0.305569	1.22957e-80
EMID1	0.298582	2.98206e-200
HES1	0.298485	2.58353e-81
KRT8	0.290056	3.74205e-210
CYBA	0.288884	5.44419e-188
LYPD6B	0.28685	7.4164e-168
IGFBP4	0.284828	6.15817e-94
TUBA1A	0.283894	8.59147e-121
HLA-C	0.28237	2.26808e-197
ADGRG2	0.282131	2.56719e-162
NKAIN4	0.280733	2.46654e-149
SLC32A1	0.28008	1.23061e-206
TRIM27	0.279044	3.93737e-196
SLC3A2	0.279025	1.70434e-173
IGFBP2	0.278194	4.0905e-279
KLF6	0.278145	2.44012e-124
CXXC5	0.275001	8.21364e-250
LINC02381	0.274416	1.9785e-173
CLIC1	0.273071	2.79861e-210
SOCS3	0.272286	5.44491e-117
NR2F6	0.271253	6.83028e-293
CITED2	0.267859	5.65035e-144
EPCAM	0.26721	9.82249e-117
CHMP1B	0.263976	3.65225e-135
RGS4	0.263934	3.0956e-100
SLC16A3	0.260711	2.2615e-130
SCUBE3	0.260111	3.30773e-137
CD63	0.258148	9.4824e-273
ID2	0.255147	1.04068e-154
HOXB-AS3	0.253591	8.21287e-78
NLRP1	0.250565	1.69205e-124
PRICKLE1	0.250373	3.82891e-109

## Sheet: Cluster 3
Gene	LogFC	pVal
VIM	0.535081	0
RGS5	0.46602	3.67724e-119
NPW	0.426838	9.4047e-180
GPC3	0.379946	1.68499e-131
S100A10	0.350846	2.18403e-114
PCOLCE	0.304173	2.53142e-106
AC004540.2	0.303402	7.05189e-88
SPATS2L	0.2843	1.78297e-93
ROBO2	0.279279	5.90103e-121
TPM2	0.271774	4.92501e-144
UBE2E3	0.267724	4.61739e-144
CTGF	0.261583	3.81433e-28
SSR3	0.257133	1.43496e-123
DES	0.255938	7.33491e-80
COL1A1	0.253819	2.31444e-88

## Sheet: Cluster 4
Gene	LogFC	pVal
DUT	0.603753	5.24387e-251
GINS2	0.561835	0
MCM3	0.498824	2.18155e-271
PCNA	0.478363	1.60431e-289
UNG	0.418083	7.80808e-211
MCM4	0.407158	1.77503e-211
MCM7	0.390327	5.03123e-230
MCM6	0.387732	1.20613e-202
CDT1	0.386808	3.45262e-196
SLBP	0.386671	1.95825e-178
MCM5	0.382956	2.39121e-213
PCLAF	0.378793	8.29183e-195
CDC6	0.376249	2.51213e-188
FEN1	0.372938	4.41875e-187
CLSPN	0.367888	1.12324e-167
NASP	0.358488	2e-303
HELLS	0.357342	1.38633e-180
ORC6	0.350938	1.62616e-207
GMNN	0.337277	1.16618e-197
MSH6	0.333903	1.40503e-133
DHFR	0.328792	3.87717e-137
TK1	0.319929	1.1053e-136
CDCA7	0.317732	7.99094e-162
CHEK1	0.310843	7.3385e-149
RFC2	0.306963	1.66664e-159
DEK	0.304549	1.56943e-201
E2F1	0.294905	3.47653e-145
TYMS	0.293719	2.77655e-138
MCM10	0.27839	1.4193e-126
POLD3	0.27356	1.04479e-122
DTL	0.27298	4.98693e-137
RFC4	0.270154	5.34717e-123
SNRNP25	0.270056	3.34675e-115
UHRF1	0.258579	1.58076e-122

## Sheet: Cluster 5
Gene	LogFC	pVal
TWIST1	1.1032	0
PRRX1	0.871018	0
VIM	0.830146	0
PCOLCE	0.817552	0
CDC42EP5	0.581643	0
EMP3	0.575057	9e-303
CALD1	0.554954	0
A2M	0.551243	1.4182e-229
GNG11	0.514068	4.47503e-239
BGN	0.505751	7.79503e-250
COL1A2	0.477317	0
LMO4	0.467604	1.23964e-229
COL3A1	0.4656	1.2585e-204
LIMCH1	0.457176	3.25706e-221
LGALS1	0.454195	2.93772e-114
PCDH9	0.453987	1.65477e-193
PDGFRA	0.439963	5.46355e-182
MARCKS	0.439479	0
PTN	0.432311	5.67251e-100
TPM2	0.431627	2.04188e-262
CLMP	0.416105	2.38605e-194
IGDCC3	0.413201	6.8921e-246
PRRX2	0.409523	8.18511e-151
TAGLN	0.406858	7.66665e-106
EVA1B	0.405334	1.14193e-216
SERPINF1	0.40233	2.34039e-183
THSD7A	0.391699	1.35444e-173
MFAP4	0.387725	1.17332e-194
CYR61	0.377108	2.34203e-88
AC103702.2	0.374206	4.834e-149
POSTN	0.370552	1.53907e-147
MYL9	0.366852	4.38061e-129
EMILIN1	0.366522	9.37347e-190
S100A11	0.364472	2.14522e-282
COL6A2	0.34741	3.02203e-161
TCF12	0.342789	1.47775e-146
FHL3	0.341633	1.37708e-144
SERPINH1	0.33992	9.26289e-183
RARRES2	0.337804	1.54923e-92
LIMA1	0.33721	1.20303e-153
MSX2	0.336857	5.17771e-159
TNC	0.332323	2.10993e-136
TPD52L1	0.32839	9.63957e-93
MAGED2	0.327311	2.22868e-196
C12orf57	0.325818	9.45658e-223
ID1	0.324977	5.17099e-167
TPM4	0.31787	2.79102e-144
UBE2E3	0.314923	5.8749e-175
PTH1R	0.312539	3.99502e-144
PCDH18	0.308682	3.25252e-133
MSX1	0.299065	8.64718e-80
HGF	0.29768	1.66107e-94
OAF	0.296293	6.37102e-156
CNN2	0.29604	4.2044e-131
ACTB	0.29037	1.31245e-143
HAPLN1	0.289558	7.30639e-105
GLT8D2	0.288097	2.81425e-144
FAM89A	0.286087	2.50466e-132
LGALS3	0.285606	3.09491e-112
COL1A1	0.285417	6.46461e-100
AFF3	0.283146	2.24509e-130
RHOBTB3	0.28253	1.34245e-115
CTHRC1	0.281461	3.48927e-57
PIK3R1	0.276092	1.36726e-108
OLFML3	0.272738	1.43495e-122
STOM	0.268992	7.5664e-119
IL11RA	0.258784	4.85019e-107
HEY1	0.255941	7.72408e-89
LDB2	0.250755	2.78088e-119

## Sheet: Cluster 6
Gene	LogFC	pVal
PTTG1	0.870783	7.96959e-180
CDC20	0.773402	4.24852e-138
HMGB2	0.616724	6.15031e-66
CCNB2	0.60957	9.29181e-128
HSP90AA1	0.584261	0
PTMS	0.583786	0
BIRC5	0.583079	8.71871e-191
UBE2S	0.575758	1.72757e-47
CENPF	0.571305	5.07268e-127
CCNB1	0.567303	1.69441e-28
HNRNPM	0.50979	1.05067e-251
HMGN2	0.47231	2.19127e-285
HMGB3	0.47059	4.90593e-133
HOTAIRM1	0.467122	8.75149e-135
TUBA1C	0.465062	1.91579e-106
HMGB1	0.449877	6.19799e-294
ODC1	0.440546	1.73575e-125
H2AFZ	0.439758	1.63204e-265
NUCKS1	0.433433	7.18867e-224
HNRNPA2B1	0.426148	3.51887e-276
PPP1R14B	0.408687	7.36347e-208
TROAP	0.404713	2.95897e-105
HMMR	0.399172	1.44847e-46
NDUFB4	0.398065	2.94971e-233
HSP90B1	0.396825	3.85607e-213
LDHA	0.391601	3.75084e-170
STMN1	0.388838	1e-306
PSMB6	0.384452	1.22823e-207
HMGN1	0.381511	1e-299
OAZ1	0.380355	7.69548e-199
PSMA7	0.379054	1.62408e-206
CCT5	0.374009	6.24839e-137
UBB	0.374009	4.6266e-261
CDKN3	0.370557	8.73492e-47
TMSB10	0.369309	0
CALM3	0.36853	5.11288e-174
NDUFC1	0.366383	7.43908e-157
HDGF	0.363688	2.46389e-116
DLGAP5	0.361694	1.92796e-36
GPX4	0.351092	2.81276e-209
RAN	0.350667	2.55497e-252
HNRNPH3	0.339008	5.0287e-122
DYNLL1	0.335656	7.51552e-65
EIF5A	0.334637	1.52295e-147
DCTN3	0.331033	6.20262e-123
LSM5	0.32787	2.39183e-97
PSMA4	0.32683	3.07148e-137
BANF1	0.325376	4.97603e-190
PRDX1	0.322636	3.10896e-194
TOP1	0.307681	3.18181e-83
TUBA1B	0.304946	1.25784e-198
ZNF436-AS1	0.301363	2.00801e-87
MRFAP1	0.300451	8.93443e-117
SFPQ	0.300318	1.76041e-80
COX8A	0.298675	7.49952e-144
MRPL51	0.294301	1.7403e-124
YWHAE	0.293533	4.2248e-203
POMP	0.293145	2.43662e-129
ILF2	0.292955	1.01536e-111
H2AFV	0.29151	6.97694e-125
HNRNPK	0.282376	1.68334e-146
ATP5MF	0.281846	4.89156e-167
PSME2	0.281136	7.52769e-90
ANP32E	0.280523	5.29734e-58
POLR2L	0.278185	3.75993e-114
TPX2	0.273758	6.19657e-17
SLIRP	0.271715	1.13195e-106
ATP5F1B	0.271558	9.01065e-127
PSMB3	0.271064	2.40588e-113
LSM4	0.269957	4.19118e-125
NUF2	0.265638	6.27276e-21
SEM1	0.263245	5.92443e-132
BNIP3	0.262289	6.73005e-49
CSRP2	0.260897	4.0906e-101
ANAPC15	0.259943	4.481e-67
TMSB4X	0.259888	1.42829e-85
GNG5	0.258633	4.77714e-152
MORF4L2	0.258505	4.1543e-50
ILF3-DT	0.258461	4.38195e-59
UBL5	0.257429	3.4094e-157
UQCR10	0.256868	2.56716e-144
DTYMK	0.254165	8.25263e-45
AL118516.1	0.254013	4.08513e-75
FOXC2	0.252729	1.38324e-39

## Sheet: Cluster 7
Gene	LogFC	pVal
DKK1	2.10676	0
TWIST1	1.53636	0
NEFM	1.48334	2.87712e-230
PRRX1	1.37543	0
LGALS1	1.0438	1.33065e-207
VIM	0.994352	0
PRRX2	0.885141	0
CALD1	0.878438	0
CDC42EP5	0.852736	0
THSD7A	0.758156	9.90035e-268
EMP3	0.728631	0
CLMP	0.728317	4.37993e-279
COL3A1	0.69206	2.73343e-248
LIMCH1	0.685376	2.07234e-271
TAC1	0.67702	7.32751e-104
FRZB	0.672259	2.05232e-194
MARCKS	0.663053	0
PCOLCE	0.656755	0
PDGFRA	0.641996	4.62082e-238
BGN	0.62559	8.23522e-246
TAGLN	0.622221	6.49491e-75
VEGFD	0.618828	8.13062e-132
MYL9	0.615729	3.37211e-167
FILIP1L	0.612304	3.70478e-135
PCDH9	0.61197	3.62119e-239
TPM4	0.611108	3.27919e-292
MSX1	0.602925	8.89249e-133
COL1A2	0.602574	0
A2M	0.596003	2.04078e-181
GNG11	0.589801	5.8262e-232
CYR61	0.589121	2.19777e-152
COL6A2	0.585847	2.80062e-255
TCF12	0.584811	1.85662e-239
CLEC1A	0.573592	2.28126e-209
LIMA1	0.56726	1.23759e-223
EVA1B	0.560854	2.09529e-273
APCDD1	0.56055	1.87088e-175
RARRES2	0.552681	1.2653e-77
CTHRC1	0.542582	3.61417e-117
ACTB	0.541941	0
DNM3OS	0.531335	4.98664e-201
PCDH18	0.524464	2.67154e-192
MEIS2	0.518489	4.26346e-152
ACAT2	0.516511	2.185e-172
IL11RA	0.505397	2.39801e-199
C12orf57	0.505392	1e-303
FDPS	0.497771	1.96728e-216
LIX1	0.496142	1.29643e-121
IGDCC3	0.488982	1.5347e-230
PTH1R	0.482636	5.52684e-205
MFAP4	0.482611	5.63935e-194
CNN3	0.481458	6.1583e-230
MSMO1	0.479452	2.17924e-152
MAB21L2	0.473245	1.12648e-131
TGFBI	0.470139	1.01476e-145
NEFL	0.464492	8.6096e-102
LGALS3	0.464419	3.06399e-143
IDI1	0.463451	7.3219e-155
CCND1	0.463288	1.68708e-169
FDFT1	0.46293	8.22044e-215
S100A11	0.458467	0
BAALC	0.449528	3.5709e-151
EMILIN1	0.446628	3.71045e-189
SERPINH1	0.44625	7.71892e-198
CNN2	0.444033	1.18696e-195
ID1	0.423182	3.74077e-208
PALLD	0.420351	1.12421e-152
HMGCS1	0.418772	8.05719e-138
CTGF	0.416967	1.14525e-69
OLFML3	0.410291	3.97057e-158
PAPSS1	0.400451	1.74829e-140
MSX2	0.398323	8.10824e-119
OAF	0.39627	1.3482e-171
EDNRA	0.395826	3.36393e-139
AES	0.387462	2.16984e-153
TUBB6	0.387199	1.2762e-119
FTL	0.379591	1.65524e-104
MAGED2	0.378304	1.59417e-169
JUND	0.378229	6.65958e-138
VCL	0.376895	6.83633e-119
SERPINF1	0.37561	3.44749e-131
SQLE	0.373726	1.72851e-138
TPM2	0.372202	4.44339e-164
GLT8D2	0.366951	1.80935e-152
LDB2	0.366265	1.75226e-147
PMAIP1	0.358515	6.04641e-95
TNC	0.347508	5.28998e-94
AFF3	0.345965	2.67641e-142
ITGA4	0.341505	2.96094e-130
DACT3	0.338968	1.10489e-146
HMGA2	0.332597	2.89939e-145
FHL3	0.332304	7.82662e-126
LMO4	0.331863	1.08889e-103
FBLN1	0.3313	1.61157e-155
COL5A2	0.329052	2.0361e-122
MDFI	0.32354	1.702e-141
COL1A1	0.322324	3.87299e-84
DDR2	0.321768	1.74412e-137
MAP1LC3A	0.319271	2.4218e-124
MFAP2	0.315922	1.05452e-132
COL25A1	0.314612	6.38694e-136
EPB41L2	0.311347	1.12492e-104
HIST1H4C	0.307356	2.54427e-16
NME4	0.305899	3.07915e-159
ZFHX4	0.304253	1.45395e-120
EMCN	0.3042	2.08265e-97
HOXA10	0.303544	7.36476e-102
CPE	0.299077	2.50181e-96
LRRC17	0.296759	3.08317e-101
THY1	0.295372	2.04291e-91
ISG15	0.293581	5.66049e-108
CRTAP	0.291359	9.14145e-114
CXCL14	0.290094	4.34099e-35
GNB4	0.289363	3.88236e-108
MECOM	0.289115	4.42358e-113
MME	0.286996	9.20065e-102
ANXA6	0.28667	1.51367e-115
POSTN	0.281888	4.73439e-84
HNRNPH3	0.281596	4.91008e-111
FAM89A	0.281464	9.15278e-103
B2M	0.2805	3.72813e-139
MAP1B	0.280084	5.47549e-81
VCAM1	0.278042	3.68581e-101
CPED1	0.277633	3.64038e-114
METTL9	0.274481	7.57335e-130
COL6A1	0.270398	1.09238e-92
PTN	0.2703	6.5975e-46
NFIB	0.269539	3.59801e-119
BASP1	0.268193	5.90299e-94
DDAH2	0.267082	2.87794e-107
NDUFA4	0.267027	1.45401e-196
SELENOM	0.265577	2.70124e-90
RAP1B	0.262861	1.76874e-82
SGK1	0.260245	3.42416e-76
EML4	0.260146	2.26578e-88
CYTL1	0.259985	6.83445e-66
ZEB1	0.259544	5.85242e-108
FLRT2	0.258834	8.55593e-99
FANCL	0.256818	5.01493e-91
MYL12A	0.256682	3.32369e-95
ZNF106	0.255428	4.84392e-87
GAS2	0.254981	1.77362e-89
MYL12B	0.253458	1.75138e-89
JUN	0.25138	8.33881e-43
SNAI2	0.251336	5.46562e-54
AC027031.2	0.250614	1.76339e-79

## Sheet: Cluster 8
Gene	LogFC	pVal
UBE2C	1.81676	0
TUBB4B	1.58734	0
KPNA2	1.58185	0
CENPF	1.58167	0
TUBA1C	1.57186	0
CCNB1	1.48911	0
UBE2S	1.46509	0
TOP2A	1.45351	0
CDC20	1.35091	0
PTTG1	1.32565	0
CDKN3	1.25812	0
CDK1	1.25775	0
HMGB2	1.24689	0
ARL6IP1	1.23508	0
NUSAP1	1.19996	0
ASPM	1.1756	4.3344e-285
CCNB2	1.14792	0
PLK1	1.12538	1e-304
CENPA	1.10683	0
CKS2	1.10152	0
BIRC5	1.0656	0
DLGAP5	1.05673	0
MKI67	1.04123	7.23302e-260
AURKA	1.04029	1.37358e-275
TPX2	1.03596	2.18418e-282
CENPE	1.0334	2.75354e-263
CKS1B	1.01728	0
SGO2	1.01021	5e-307
CDCA3	1.00724	8.39618e-271
HMMR	0.965771	1.11957e-246
NEK2	0.930168	2.02769e-230
AURKB	0.927473	2e-296
NUF2	0.925681	5.78514e-277
PIMREG	0.903781	1.7544e-259
JPT1	0.891665	0
GTSE1	0.876928	1.59405e-268
CALM2	0.862826	0
CCNA2	0.833354	4.04382e-233
KIF20B	0.82917	1.30283e-242
TUBA1B	0.821851	0
KNSTRN	0.820663	2.12452e-253
H2AFX	0.820302	1.16366e-255
PSRC1	0.812127	2.9469e-248
TROAP	0.790452	9.45763e-229
CDCA8	0.788145	1.39818e-218
BUB3	0.756033	2.64896e-273
MAD2L1	0.732264	0
TACC3	0.724522	1.01414e-224
NDC80	0.722694	5.75285e-235
KIFC1	0.721893	3.48151e-252
PBK	0.703744	1.23805e-217
HMGB3	0.698142	3.53791e-254
SMC4	0.694349	5.62222e-253
CKAP2	0.690425	2.8715e-189
DEPDC1	0.678591	5.07688e-189
KIF2C	0.659272	4.44406e-191
TTK	0.653976	7.04142e-200
KIF20A	0.650448	1.63962e-185
BUB1	0.635186	1.00275e-174
PIF1	0.630853	1.19574e-169
SGO1	0.629629	2.47155e-206
KIF23	0.617034	4.2756e-175
DTYMK	0.615211	3.63861e-241
KIF22	0.610762	7.05046e-222
MZT1	0.607223	4.79954e-199
MIS18BP1	0.590164	7.92125e-183
CENPW	0.584906	1.93345e-241
CKAP2L	0.579959	1.95333e-176
SKA2	0.56937	2.75559e-232
KIF4A	0.562272	2.56886e-160
MXD3	0.562031	8.21578e-146
NUCKS1	0.557582	2.11354e-240
ECT2	0.556487	2.21228e-157
H1FX	0.553612	9.9442e-253
H2AFZ	0.544392	0
DBF4	0.538435	4.89334e-149
UBE2T	0.533459	1.00059e-212
NCAPG	0.523504	1.61386e-153
HMGN2	0.51313	5.31406e-274
HJURP	0.511665	1.44315e-133
G2E3	0.49797	3.96278e-147
DYNLL1	0.497621	1.06448e-207
CDCA2	0.487615	2.72017e-131
KNL1	0.48663	6.94614e-130
STMN1	0.485827	0
CDC25C	0.482306	2.18726e-138
HMGB1	0.481241	0
KIF5B	0.480755	1.141e-185
KIF18A	0.479441	2.11679e-132
SPC25	0.47873	9.28823e-158
FAM83D	0.478081	7.75444e-140
CEP55	0.474915	9.91321e-123
UBALD2	0.473476	4.11408e-124
KIF14	0.46421	5.73614e-122
TUBB	0.460073	0
DEPDC1B	0.458609	1.94098e-135
H2AFV	0.453599	1.45211e-211
ARHGEF39	0.450447	2.85283e-131
DCTN3	0.446898	3.69651e-166
NCAPD2	0.437433	4.97745e-140
LSM5	0.436783	2.54508e-175
CKAP5	0.435611	4.52343e-129
PRC1	0.425765	1.3532e-137
RHEB	0.420904	5.64581e-156
RAN	0.418273	7.78125e-281
COX17	0.418056	8.91162e-159
RAD21	0.416459	3.30506e-124
RACGAP1	0.416174	1.33985e-136
NUDCD2	0.415568	8.78613e-126
SPDL1	0.411127	1.23023e-117
CNIH4	0.408343	3.257e-138
CENPN	0.408278	1.11486e-140
HNRNPA2B1	0.40424	2.23613e-186
PLIN3	0.4023	2.45198e-144
GAS2L3	0.397106	8.66766e-109
REEP4	0.395275	8.41892e-110
LBR	0.395062	3.43238e-110
RNF26	0.39168	5.9719e-117
OIP5	0.388481	2.21293e-131
HP1BP3	0.385645	4.24059e-100
TUBA1A	0.378047	1.8043e-118
KIF11	0.376759	1.11969e-92
DDX39A	0.372916	3.52591e-110
EMC9	0.371483	5.19036e-112
MORF4L2	0.369155	1.26294e-141
CEP70	0.36656	1.09095e-107
UBB	0.363685	3.8971e-190
GPSM2	0.362775	2.46803e-98
VDAC3	0.35582	3.86972e-127
PARPBP	0.354473	3.90838e-109
CCNF	0.353421	2.38992e-102
CMC2	0.353216	1.4491e-116
BORA	0.352451	1.1395e-112
LMNB1	0.348259	2.07154e-88
MRPL51	0.34582	1.08334e-174
DCAF7	0.342221	6.18205e-122
KMT5A	0.340469	3.98474e-84
ILF2	0.337982	3.69705e-156
CALM3	0.337715	7.00009e-130
RNF5	0.336376	3.52043e-109
CD9	0.335077	4.16108e-52
BCL2L12	0.333556	1.1227e-112
CCDC18	0.332909	1.92288e-95
FBXO5	0.332762	3.2231e-82
HSP90AA1	0.33185	4.63934e-126
INCENP	0.327573	7.57289e-92
ANP32E	0.327132	6.81648e-95
HSP90B1	0.32672	3.06958e-103
RUVBL2	0.324593	1.11758e-104
HMG20B	0.323781	1.03441e-86
BANF1	0.323543	4.94091e-168
CYCS	0.323381	1.0489e-104
BUB1B	0.321903	3.98289e-85
CCT5	0.320718	4.74947e-119
ARHGAP11A	0.317609	1.35791e-88
MYEF2	0.316495	1.32146e-80
PHF19	0.31552	1.37777e-85
BRD8	0.313634	1.37246e-77
PSIP1	0.312329	1.01677e-112
GLRX5	0.311787	4.34413e-119
CDC27	0.309294	1.57624e-85
PPP1R35	0.308261	2.20547e-84
PTMS	0.307899	3.09085e-120
MDH1	0.304377	4.22706e-120
ACTB	0.300714	1.3696e-159
SPA17	0.299637	9.4085e-83
SCLT1	0.294754	2.07409e-74
ASF1B	0.294628	2.68555e-86
GOT1	0.29313	3.15168e-84
SAPCD2	0.290482	4.22855e-84
RTKN2	0.287627	4.587e-81
SPAG5	0.284211	1.21292e-78
EEF1AKMT2	0.284062	1.02424e-79
PLGRKT	0.278793	9.92902e-83
COX8A	0.278104	4.90312e-129
NCAPH	0.275841	1.36208e-80
NDE1	0.275056	1.7655e-79
ERH	0.274498	3.31973e-180
GRK6	0.271901	1.98347e-89
ISCA2	0.271316	1.69206e-103
HSPA1A	0.271031	1.27568e-56
FAM110A	0.268758	8.79658e-80
CCDC34	0.267793	2.05845e-82
GTF2A2	0.26592	2.29258e-98
TNFAIP8L1	0.264883	8.80325e-79
RBM8A	0.264552	1.32312e-106
LDHA	0.264396	8.42519e-70
KIF15	0.260549	3.33605e-71
CHEK2	0.258774	1.81285e-79
IMMP1L	0.256781	1.05102e-83
PRPSAP1	0.256196	2.55754e-69
TRIOBP	0.255916	8.22216e-73
FOXM1	0.254855	3.77853e-68
GGH	0.254669	2.24647e-74
ATP5F1B	0.253457	3.20035e-108
SMC2	0.253251	2.26114e-83
UBC	0.251779	1.13188e-78

## Sheet: Cluster 9
Gene	LogFC	pVal
MT1X	2.41616	5.62841e-215
MT2A	2.19916	4.20956e-136
MT1E	1.71845	1.94832e-42
MT1G	1.20016	1.76413e-07
VIM	0.344877	9.3372e-46
PCOLCE	0.334028	1.23037e-31
NPW	0.282695	1.50337e-19
RGS5	0.271106	1.36018e-15
HAPLN1	0.264555	5.72264e-14
S100A10	0.258815	4.43907e-16

[truncated: 7 more sheets: Cluster 10, Cluster 11, Cluster 12, Cluster 13, Cluster 14, Cluster 15, Cluster 16]
