# Supplementary material for: Enhanced metanephric specification to functional proximal tubule enables toxicity screening and infectious disease modelling in kidney organoids
Source: Nat Commun. 2022 Oct 8;13:5943. doi: 10.1038/s41467-022-33623-z (PMC9547573; doi:10.1038/s41467-022-33623-z)
Supplement: Supplementary file 4 — Supplementary Data 2 [file 41467_2022_33623_MOESM4_ESM.xlsx]

## Sheet: Cluster 0
Gene	LogFC	pVal
OGN	1.12096	0
ASPN	0.889002	2.35785e-215
CRABP1	0.859729	0
CXCL12	0.833008	0
LRRC17	0.756381	0
PCP4	0.7375	5.14666e-106
MAB21L1	0.714256	0
PRRX1	0.699879	0
PDGFRA	0.682258	0
IFI44L	0.64704	2.92771e-215
NNAT	0.638728	0
POSTN	0.628416	1.47612e-121
KCNE4	0.62186	1.06295e-239
CTSC	0.619523	2.20907e-31
CCDC80	0.616512	0
OLFML3	0.603256	2.90289e-294
MFAP4	0.599227	0
CYTL1	0.585367	4.76259e-213
VIM	0.573567	0
MAB21L2	0.566189	0
MARCKS	0.559709	0
CDC42EP5	0.559592	0
DCN	0.554428	4.94557e-101
COL3A1	0.552015	0
DKK1	0.538332	1.21648e-68
SCX	0.533762	1.97332e-214
PCOLCE	0.531982	0
FN1	0.530657	4.40616e-278
IL11RA	0.529981	0
GRP	0.516494	8.97281e-108
ETV1	0.5144	4.35465e-209
DDIT4	0.511478	4.31689e-151
CALD1	0.511121	0
IGF1	0.511079	1.13527e-92
CNN3	0.510384	0
MDFI	0.508079	0
NOVA1	0.505673	9.08241e-132
HOXD10	0.502979	2.78767e-235
COL1A2	0.502488	0
CRABP2	0.501654	0
SULT1E1	0.499432	1.61838e-51
NDUFA4L2	0.498565	9.24784e-34
COL1A1	0.495328	0
LGALS1	0.486737	0
CDH11	0.479279	1.3657e-294
MEG3	0.471302	1.02409e-226
CSRP2	0.470207	2.32664e-130
CHST2	0.464772	1.61019e-149
IFI44	0.462257	2.28436e-206
SOX11	0.455667	8.86986e-152
TWIST1	0.450323	1.15947e-183
IGFBP5	0.447456	1.82906e-236
SOSTDC1	0.445972	5.35844e-106
EFNA5	0.444304	2.24977e-141
HGF	0.444072	2.27786e-81
BMP5	0.435691	1.3925e-153
MFAP2	0.434823	2.39443e-274
MEST	0.43389	0
LRRC4C	0.432941	1.98405e-149
CDO1	0.429788	2.31415e-203
EDNRA	0.429041	2.67679e-183
PRRX2	0.427532	1.47932e-243
HOXD11	0.427418	5.76902e-170
RASL11B	0.419024	6.08155e-158
TPBG	0.41739	5.14363e-133
HNRNPA1	0.415937	0
SIX1	0.413202	2.80431e-189
OAF	0.411604	2.86329e-199
FIBIN	0.408451	8.27606e-97
AKAP12	0.407417	2.69585e-143
CTSK	0.402531	2.40184e-192
SELENOM	0.399273	1.6552e-201
SEPT6	0.398892	2.0178e-186
FSTL1	0.398809	3.31817e-202
MEIS2	0.396333	1.74912e-142
ID3	0.395482	5.81499e-123
NFIA	0.394163	2.96892e-181
ZFHX4	0.393079	2.09549e-135
C1orf54	0.392405	3.16145e-224
FZD2	0.392178	4.05104e-243
RBMS3	0.388432	3.07203e-171
NPM1	0.385137	0
KCNJ2	0.385113	2.44813e-71
FAT4	0.379052	1.61846e-143
MIR99AHG	0.378791	7.70418e-154
PDZRN4	0.377004	3.17915e-178
GAS1	0.374558	2.01992e-185
ITGA8	0.371978	7.18658e-167
HOXA10	0.371742	1.40007e-109
MMP2	0.3674	1.17475e-179
PLPP3	0.366034	1.48478e-115
GLT8D2	0.364695	5.05619e-176
IFITM3	0.36442	4.59567e-234
EBF3	0.362814	1.01702e-137
CLDN11	0.358967	4.5072e-97
RPS11	0.357118	0
HMGA2	0.356407	1.84344e-110
CLMP	0.35155	4.86814e-157
RFLNB	0.351035	2.18929e-139
DNM3OS	0.348986	9.25457e-164
PCDH7	0.348463	4.17294e-106
ASXL3	0.346161	3.12996e-147
ISLR	0.342668	5.37942e-160
SELENOP	0.341706	9.29477e-80
AP3S1	0.341379	3.30925e-103
MEOX1	0.341248	2.30378e-153
ZFP36L1	0.340924	3.97683e-137
MEIS1	0.340896	4.73968e-144
TPM2	0.340178	1.59331e-257
LRP1B	0.337392	2.98947e-145
RPL13A	0.336939	0
CPE	0.335827	0
KCTD12	0.335637	7.41817e-104
LIMCH1	0.333371	1.65887e-115
TNMD	0.332998	8.38492e-30
EIF3F	0.331376	2e-307
PHACTR2	0.331249	1.73613e-97
PTGFR	0.330092	1.31765e-100
MARCKSL1	0.329819	2e-304
TTC3	0.328622	2.97298e-147
SLITRK6	0.324566	2.99764e-90
RPS12	0.324082	0
LITAF	0.32376	1.028e-122
FAT3	0.323642	2.16567e-128
OGFRL1	0.322942	2.10798e-76
CCND1	0.32239	7.94269e-124
DACT3	0.322059	1.05421e-149
RPL21	0.319089	0
RPL27A	0.316917	0
LAYN	0.314679	8.70193e-135
RPL24	0.314099	0
ID1	0.311512	3.42757e-68
RPS16	0.310493	0
BOC	0.309671	4.29587e-131
COL5A2	0.309258	1.02312e-117
RBFOX2	0.308636	2.7747e-149
DMD	0.305477	1.13995e-93
PLS3	0.30543	1.28521e-110
C6orf48	0.3033	6.93553e-157
PLEKHO1	0.303273	5.94829e-129
CDH2	0.302922	1.48477e-31
COL6A2	0.299103	1.10629e-139
NDN	0.29891	4.79953e-125
MARVELD1	0.298417	4.17011e-125
KCNQ1OT1	0.298232	5.82487e-95
C12orf57	0.297259	3.24632e-163
SESN3	0.296262	6.81676e-94
SPOCK3	0.292302	2.19889e-69
ADAMTS6	0.292265	2.88596e-72
CNRIP1	0.292218	4.026e-126
RPL30	0.292166	0
AFF3	0.291986	4.62752e-116
EMCN	0.291942	6.27093e-81
CNTN3	0.291538	3.94046e-108
RPS20	0.291288	1e-300
PRSS12	0.290693	5.52386e-78
RPS15A	0.289139	0
KCNE5	0.288954	2.3548e-112
RPL23A	0.288915	0
PCDH18	0.287908	1.58715e-95
PTX3	0.287657	2.4044e-37
SFRP2	0.287243	3.14621e-253
EIF3E	0.28678	6.59502e-189
RPL22	0.286281	0
RPL6	0.285946	0
KAT6B	0.285941	1.27614e-87
H3F3B	0.285925	6.21293e-275
GAS2	0.284743	1.39878e-81
MDK	0.282642	2.33639e-237
PLPPR3	0.282442	5.26411e-117
SERPINH1	0.281878	3.38486e-94
TRIL	0.280937	1.99553e-107
RPL3	0.280684	0
PMEPA1	0.280326	2.3315e-111
WSB1	0.280176	1.98901e-62
FBN2	0.279631	7.22429e-96
EBPL	0.278805	6.7342e-113
COL5A1	0.277911	2.24441e-107
ZNF703	0.276897	6.42232e-94
PHLDA1	0.27659	4.14438e-76
PCDH9	0.276576	8.44398e-50
FBLN1	0.276086	4.48237e-136
FLRT2	0.275779	2.50567e-100
PARM1	0.275059	1.16247e-92
GULP1	0.274953	7.35836e-94
NELL2	0.274389	9.96732e-41
AC027031.2	0.274373	1.61851e-86
NCAM1	0.273908	1.66133e-103
RPS3	0.273645	0
RPS19	0.273634	0
CIRBP	0.273402	7.69059e-192
ANGPTL4	0.272065	8.92632e-83
SNAI2	0.271795	4.53561e-72
RPL23	0.269462	0
AUTS2	0.269261	1.37894e-95
SOX6	0.268317	2.05143e-84
SSR2	0.268019	6.66105e-167
LDB2	0.266901	8.88256e-107
BEX3	0.26599	3.19157e-150
NACA	0.264866	0
TBX3	0.263813	4.93958e-87
ENC1	0.263173	9.05376e-71
CALCRL	0.26317	2.73235e-82
NAV3	0.262297	3.24634e-88
MAP1B	0.261782	5.97297e-75
SPARCL1	0.261449	7.86649e-60
OLFM2	0.261322	2.53859e-77
RPLP2	0.260591	0
EEF1D	0.258615	9.21608e-201
NAP1L1	0.258579	2.21121e-160
RPL10	0.257522	0
TMEM98	0.257412	2.22886e-76
COL25A1	0.257228	1.78358e-98
RRBP1	0.256687	4.81404e-81
PLK2	0.255998	1.84413e-69
EMP3	0.25599	4.08694e-141
RPL35A	0.255951	0
RPL27	0.255913	0
JAM2	0.255564	1.87579e-84
MEX3B	0.255281	8.31726e-87
HOXA11	0.254299	2.55787e-50
EVL	0.254279	3.40454e-77
RPL15	0.253983	0
INHBA	0.253288	1.2336e-68
RPL7	0.251024	0

## Sheet: Cluster 1
Gene	LogFC	pVal
MT1H	2.95247	0
MT1G	2.86355	0
MT2A	2.53362	0
MT1E	2.49489	0
MT1X	2.34107	0
MT1F	2.10835	0
APOE	1.77103	0
S100A1	1.54114	0
TSPAN1	1.41737	0
BHMT	1.34648	0
TMEM176A	1.32179	0
ALDH1A1	1.30794	0
FMO1	1.26631	0
PCSK1N	1.23665	0
FTL	1.21338	0
TMEM176B	1.18816	0
SMIM24	1.1829	0
SPP1	1.17893	0
LINC01781	1.17382	0
MPC2	1.16935	0
AMN	1.16528	0
SLC39A4	1.13474	0
EPCAM	1.1243	0
ANXA4	1.11528	0
CLDN7	1.11323	0
NIT2	1.08909	0
CLU	1.06208	0
ATP1B1	1.04351	0
HPN	1.04153	0
CLDN4	1.02551	0
AGT	1.01058	0
PDZK1	1.00672	0
RHOB	0.990245	0
CYB5A	0.989207	0
CLDN3	0.977949	0
CYBA	0.976494	0
CRYL1	0.974507	0
F10	0.972895	0
CUBN	0.971194	0
RIDA	0.965471	0
AIG1	0.962968	0
C1QTNF12	0.95609	0
LGALS2	0.951102	0
GPX3	0.944202	0
CD9	0.942148	0
BSG	0.940663	0
LAMTOR5	0.931403	0
FLRT3	0.929701	0
PTGR1	0.928771	0
KRT18	0.92312	0
ATP6V1F	0.914166	0
LGMN	0.906395	0
CAMK2N1	0.89245	0
SLC16A4	0.88002	0
KRT8	0.879816	0
TM7SF2	0.877801	0
ITM2B	0.869766	0
DAB2	0.868677	0
ETFB	0.866831	0
GLYATL1	0.865633	0
CHCHD10	0.859806	0
TINAG	0.858448	0
C19orf33	0.850462	0
PPP1R1A	0.847788	0
SERPINA1	0.845293	0
SLC3A1	0.829539	0
NPC2	0.829078	0
TUBB4B	0.825906	0
CITED2	0.821488	0
PBLD	0.820628	0
SLC9A3R1	0.809576	0
CST3	0.809262	0
KIF12	0.807402	0
MT-ND3	0.807168	0
EZR	0.805826	0
KLF6	0.804865	0
HLA-A	0.804513	0
KCNJ15	0.803799	0
TMEM256	0.803765	0
DBI	0.801578	0
EPS8L2	0.78448	0
CD151	0.781773	0
CYS1	0.780988	0
GSTP1	0.778288	0
ATP5IF1	0.777751	0
TMBIM6	0.772281	0
SLC44A4	0.772031	0
SMIM1	0.771564	0
VAMP8	0.771493	0
CLEC18A	0.768737	0
ACAA2	0.765832	0
IL32	0.763832	0
IMPA2	0.760196	0
SLC39A5	0.75792	0
CD68	0.751525	0
MSRB1	0.745302	0
CLIC1	0.739809	0
PNP	0.738892	0
PPP1R16A	0.736601	0
AFP	0.729619	0
UGT2B7	0.727443	0
SLC37A4	0.727367	0
SPINT1	0.72697	0
ASS1	0.716747	0
MT-ND4	0.713575	0
HLA-C	0.712224	0
PCBD1	0.70984	0
RBPMS	0.706434	0
DPP4	0.704618	0
PDGFA	0.703194	0
GATM	0.696905	0
MGST3	0.696118	0
GPX4	0.694325	0
C11orf54	0.694155	0
CKB	0.692969	0
CIDEB	0.692747	0
SPINT2	0.691034	0
MDH1	0.690898	0
BIN1	0.688562	0
MT-ND2	0.688527	0
RARRES2	0.686029	5e-301
ASAH1	0.677373	0
HDHD3	0.675668	0
PGAM2	0.674639	1.60279e-271
MST1	0.673651	0
CDKN1C	0.673138	0
FTH1	0.672648	0
AKR1C3	0.672224	0
CYSTM1	0.670172	0
ACAT1	0.669548	0
SMS	0.669415	0
FXYD2	0.667613	0
CD63	0.666552	0
GPD1	0.664202	0
TMEM150A	0.664165	0
CEBPD	0.661654	0
S100A14	0.657079	0
MT-CYB	0.656591	0
AGPAT2	0.656391	0
CDHR5	0.656004	0
UGCG	0.655353	0
SLC51B	0.654264	0
APOA1	0.651894	1.357e-270
MRPS36	0.65049	0
DPYS	0.648904	0
CLEC18B	0.645503	0
LHX1	0.643591	0
LDHB	0.640731	0
MT-CO2	0.640347	0
GAL3ST1	0.639344	0
RNF181	0.639129	0
SERPINE2	0.636652	0
FABP3	0.635058	0
S100A10	0.630402	0
SLC25A5	0.626639	0
TSTD1	0.623456	0
PPP1R14C	0.621059	0
APOM	0.619277	0
EMID1	0.617536	0
DCDC2	0.61571	0
VTN	0.613478	0
MT-CO3	0.612741	0
CHPT1	0.610376	0
ACSM2A	0.610279	0
MT-ATP6	0.607305	0
SLC27A2	0.602872	0
DPEP1	0.599696	0
ODC1	0.598492	0
CYP27A1	0.596955	0
PRR13	0.596007	0
IGFBP7	0.590555	0
GSTK1	0.589038	0
SDC4	0.588291	0
CTSB	0.586941	0
LRPAP1	0.586668	0
NEU1	0.583712	0
GCHFR	0.582293	0
CA2	0.57625	0
STRADB	0.574122	0
EBP	0.573073	0
EMX2	0.572773	0
CDK2AP2	0.57077	0
NR2F6	0.570391	0
MYO6	0.568062	0
S100A11	0.567504	0
RGS14	0.566797	0
GIPC2	0.563091	0
ABHD11	0.559474	0
RAB25	0.556513	0
PDLIM1	0.554146	0
CDH6	0.551182	0
JUNB	0.548596	0
DNPH1	0.548027	0
QPRT	0.545853	0
GGH	0.545576	0
FOLR1	0.544345	0
TXNDC17	0.543371	0
ECH1	0.543236	0
MT-ND1	0.542137	0
TNFRSF12A	0.540281	1.14537e-164
CALM3	0.539106	0
HNF1B	0.537728	0
FTCD	0.536753	0
PRELID1	0.536362	0
SCRN2	0.53598	0
HEXB	0.534769	0
ACO2	0.533216	0
TMEM141	0.53263	0
ERICH5	0.531458	0
CCDC198	0.530463	0
PRDX1	0.528205	0
PSAT1	0.51809	7e-298
PLIN2	0.516215	0
IER2	0.514842	0
MT-ND4L	0.512913	0
SERPINF1	0.512125	8.24857e-230
CHST13	0.51156	0
ERBB3	0.509645	0
ACAA1	0.509233	0
MSRB2	0.50726	0
PEPD	0.507096	0
TST	0.494922	0
RHOC	0.492885	0
OCIAD2	0.492818	0
HGD	0.492322	0
S100A16	0.492034	0
CXXC5	0.491618	0
LPCAT3	0.49161	0
TSPAN12	0.491285	0
ELF3	0.491127	0
APLP2	0.489683	0
EPHX2	0.489591	0
PLEKHA1	0.485193	0
SLC6A13	0.48424	0
GLRX	0.482287	0
PTGDS	0.482179	3.54565e-31
ECI1	0.481872	0
MARVELD3	0.480664	0
LACTB2	0.478949	0
AGTRAP	0.477288	0
GALM	0.47715	0
ADH5	0.476661	0
HES4	0.47641	0
FGFR4	0.475455	0
COX6A1	0.473466	0
ATP5MC3	0.473385	0
PRSS8	0.471949	0
PCK1	0.47069	0
PON2	0.469881	0
COX5B	0.468612	0
ENPP3	0.468488	0
TMEM37	0.467374	0
BRI3	0.466834	0
HMGCL	0.466628	0
CISD1	0.465487	0
RTN4	0.463165	0
MGAT4B	0.461687	0
SSTR2	0.461526	0
ADH6	0.460593	0
ALDH6A1	0.459514	0
GSTO1	0.458966	0
GLTPD2	0.458699	0
JUN	0.457819	0
TECR	0.453985	0
FJX1	0.453335	4.50288e-292
ZFP36	0.451361	5.84409e-290
A4GALT	0.444008	0
ACADVL	0.443379	0
ABRACL	0.443014	0
TXN	0.442894	0
ERI3	0.442043	0
AKR7A2	0.440801	0
KLHDC8B	0.438223	0
ATP5F1B	0.437469	0
VIL1	0.436208	0
ATP5ME	0.432351	0
BTG2	0.429935	1.29017e-293
SERPINI1	0.428052	3.50758e-273
TRAP1	0.426559	0
ARHGAP18	0.42609	0
RNF5	0.425087	0
TUBG1	0.423211	0
NDUFA5	0.423055	0
ANK3	0.42195	0
FAHD1	0.419156	0
KIF21A	0.417506	0
CXADR	0.417025	0
PLPP1	0.416624	0
ATOX1	0.415187	0
HIBADH	0.413386	0
PMM1	0.413139	0
SLC7A7	0.412407	1.10395e-274
PPFIBP1	0.411709	9.68886e-265
KLK1	0.410685	8.08283e-224
GLS	0.40943	0
SAT1	0.408625	0
NUCB1	0.407226	0
MT-CO1	0.406081	0
SIGIRR	0.405599	0
ANPEP	0.403257	0
ECHS1	0.403129	0
TNFSF12	0.401917	0
HES1	0.400566	7.85448e-134
SYAP1	0.400449	0
STX3	0.398866	0
BLVRA	0.398861	0
COA3	0.398539	0
CD24	0.397668	0
NDUFB10	0.397319	0
SETD3	0.396659	0
DMTN	0.396365	0
ACADS	0.394929	0
TCEA3	0.394398	0
AK4	0.394119	0
LMAN2	0.39378	0
SEPHS2	0.392847	0
NINJ1	0.392709	0
SUCLG1	0.391343	0
SLC35D2	0.391119	0
PAX8	0.390586	0
UQCR10	0.390584	0
ABCC6	0.39047	0
ASRGL1	0.390381	0
CERS2	0.389373	0
CLPTM1L	0.389202	0
CLRN3	0.3891	0
CALM1	0.389078	0
AIFM1	0.387471	0
GRN	0.38724	0
CAPG	0.386919	0
HSPE1	0.386747	0
SLC25A4	0.386672	0
NIPSNAP1	0.386562	0
MYL12B	0.386024	0
RAB29	0.385498	0
TGIF1	0.385105	5.11597e-291
NDUFB9	0.385017	0
SLC44A3	0.38391	0
BMP4	0.383301	1e-303
LINC00671	0.382772	5.18686e-272
ACOT13	0.382697	0
TSPAN33	0.381114	0
HSD17B14	0.380738	0
ENTPD2	0.380417	0
COL18A1	0.380058	0
CD46	0.379752	0
TNFSF10	0.379091	1.80959e-145
GPR160	0.378593	0
SLC2A4RG	0.376995	0
TMSB4X	0.376787	0
CIB1	0.375998	0
PLLP	0.375998	0
HSPB1	0.375605	4.82625e-243
RAB3IP	0.375399	0
C1orf210	0.374624	0
CTSL	0.374523	0
GK	0.374401	0
CYB5R3	0.374206	0
TUBA1C	0.373147	0
CSTB	0.372862	0
HOOK1	0.371965	0
AQP6	0.371799	6.21542e-293
TMEM205	0.371667	0
CXCL14	0.369382	3.1564e-135
MSMO1	0.366716	7.27835e-207
MITF	0.366597	0
ARMT1	0.366541	0
CRYZ	0.365553	0
ECHDC2	0.365153	0
CLDN2	0.365121	2.56345e-177
CRYAB	0.364059	1.28065e-241
BCAP31	0.36162	0
ATP6AP1	0.358821	0
OCEL1	0.357473	0
PPA1	0.357408	0
TAGLN2	0.356922	9.94983e-200
VPS28	0.356422	0
COX5A	0.353794	0
SH3YL1	0.35247	0
METRNL	0.351583	0
SNX7	0.351537	0
ATP6V1G1	0.34965	0
CLDN6	0.348966	7.02908e-161
P2RX4	0.348357	0
GGT1	0.347386	0
GSTM4	0.347028	0
GLYAT	0.34661	2.60256e-232
HAGH	0.346281	0
GALE	0.345971	0
PCBP1	0.344925	0
MGST2	0.342829	0
YBX3	0.34269	0
ETHE1	0.342369	6e-307
PARD6B	0.342153	0
UGT8	0.342119	0
PRKAB1	0.342087	8.48107e-253
MYL6	0.341872	0
STXBP2	0.341739	0
DPY30	0.340846	0
LSR	0.340514	0
F12	0.340513	1.17306e-283
FAM20C	0.340429	0
BCAM	0.340237	0
SERPINF2	0.339033	5e-303
ATP5MC1	0.338077	0
ARL6IP5	0.337217	0
SORBS2	0.336886	0
HOXB7	0.336573	0
HHLA2	0.336201	0
PLEKHJ1	0.334736	0
ACSM3	0.334528	0
CD164	0.33301	0
FUOM	0.332579	2.37398e-285
CCNG1	0.331971	0
ATRAID	0.33188	0
DYNLT1	0.331809	0
EIF1	0.331799	0
SYPL1	0.330696	0
C12orf75	0.330474	0
ATP5PF	0.330237	0
YWHAH	0.329951	2.73359e-200
FGFR3	0.329061	0
NDUFC1	0.327766	0
ATP5F1D	0.327595	0
PPDPF	0.326761	0
CLDN10	0.325892	1e-298
ZDHHC12	0.325508	0
KRT19	0.324694	3.56536e-177
METTL9	0.324551	0
MSLN	0.323634	1.00108e-268
APRT	0.323589	0
PHB	0.323295	0
PLOD2	0.32286	1.72877e-260
UGT3A1	0.322544	1.09076e-209
CNDP2	0.322446	0
COA1	0.322026	0
CARHSP1	0.321988	0
LRP2	0.321954	2.13915e-280
BCAT2	0.321781	4.44456e-280
LEFTY1	0.321746	1.9854e-120
BLVRB	0.319623	0
RGS9	0.319295	0
GOT1	0.318626	0
ALDH2	0.318496	1e-297
NDFIP2	0.317697	0
RAB5C	0.317601	0
MPST	0.317437	0
VMP1	0.316878	1.75187e-216
RBM47	0.316848	0
UBL5	0.316725	0
ACSM2B	0.316207	2.46755e-263
ADI1	0.315452	2.74611e-270
SNX4	0.315434	0
GDF15	0.315409	1.82227e-168
HSDL2	0.315258	0
TM7SF3	0.315187	5e-305
PANCR	0.314457	7.16062e-292
MFSD10	0.314197	0
PHYHD1	0.314147	0
TMED4	0.313715	0
SLC25A1	0.313277	0
RHOA	0.313191	0
PRDX6	0.312856	0
SCP2	0.312823	0
FKBP2	0.311635	0
AEBP1	0.310934	4.81033e-251
SLC5A8	0.310887	5.45626e-225
PGRMC1	0.309646	0
PTTG1IP	0.309128	0
CDH16	0.308435	2e-305
CTSA	0.307771	1.2564e-276
DBNDD1	0.307568	4.37516e-264
GPR137B	0.306198	0
MRPL32	0.305959	1e-296
GJB1	0.305223	1e-303
CTSZ	0.305203	4.26768e-242
PROS1	0.305001	8.18698e-289
RDH10	0.304312	1.15356e-270
ATP1B3	0.304012	3.99149e-235
ATP5MD	0.303446	0
GUSB	0.302516	0
LRRC19	0.301787	3.71377e-257
BNIP3	0.301161	6.24773e-228
SDHD	0.300697	0
STARD10	0.300208	0
FAM131C	0.300075	3.78262e-233
MAP7	0.299787	1e-303
ARID3A	0.299671	1.49216e-289
BPHL	0.299498	1e-295
FBP1	0.29903	2.92529e-238
ORAI3	0.298963	1e-296
NOP10	0.298751	0
ARPC3	0.298455	0
SDHA	0.298212	0
PLBD1	0.297585	1.31005e-279
MID1IP1	0.297569	1.84762e-212
HNF4A	0.297195	5.60578e-243
SLC3A2	0.297071	0
VAT1	0.296802	5e-298
LAMTOR2	0.295903	0
ENTPD5	0.295807	1e-303
MISP3	0.294774	2.75087e-293
SKAP2	0.294709	5e-301
TOLLIP	0.294552	0
METTL27	0.294351	4.00038e-267
TRAPPC6A	0.294169	0
PAIP2B	0.294137	4.17804e-261
TXNIP	0.294113	4.60885e-226
PALM	0.293717	7.91145e-277
BHLHE40	0.293004	2.76202e-235
EIF6	0.292983	0
MT-ND5	0.291097	1.8958e-265
MAP1LC3B	0.290907	2.24256e-278
ATP5F1C	0.290307	0
AZGP1	0.290283	7.84869e-174
RDH5	0.290169	6.49937e-266
NEAT1	0.287845	1.42661e-233
PRR15L	0.287306	1.26165e-251
ESPN	0.286958	5.04738e-230
NDUFA1	0.286487	0
GRTP1	0.286435	4e-296
CTSV	0.286071	5.94388e-166
MNS1	0.285992	2.55562e-185
SPINT1-AS1	0.285526	4.09027e-281
RENBP	0.285475	2.42124e-276
HOOK2	0.284842	2.05207e-281
ATP5PD	0.28474	0
RPS27L	0.284502	0
MIR4458HG	0.284031	7.37501e-253
TFEC	0.283565	2.27431e-249
TTC38	0.282276	6.00131e-278
REEP6	0.281824	5.07377e-218
RHOBTB1	0.281209	6.10738e-239
STEAP1	0.28079	1.84789e-279
PLEKHB2	0.280597	5e-303
CTSD	0.280224	1e-296
CLDN19	0.28001	2.53941e-253
CAPZA2	0.278935	0
GNG11	0.278596	2.18737e-240
F2RL1	0.278227	8.62652e-262
GHITM	0.27557	0
MGMT	0.275556	3.88897e-264
MARCH9	0.275538	7.07688e-274
TMEM219	0.275482	0
IER3IP1	0.27507	0
GFER	0.274894	2.9719e-214
TPT1	0.274654	0
CYC1	0.274638	4.13072e-280
DYNC2LI1	0.273476	2.35521e-271
NDUFA2	0.273145	0
METTL7B	0.272413	3.18786e-221
PRKAR1B	0.272403	4.91935e-201
MRPL57	0.272259	0
FCRLB	0.271593	1.37999e-252
MCCD1	0.271401	1.86945e-169
SURF1	0.270984	1.23781e-274
LAMP2	0.270861	1.02156e-274
MCUR1	0.270608	1.35468e-284
MAPK3	0.270584	9.90109e-253
BDH2	0.270574	1.02177e-279
AC004540.2	0.270475	5.24087e-235
SLC30A1	0.27025	2.72163e-263
MT1M	0.269142	1.4959e-77
COX17	0.269069	7.17593e-278
ETFA	0.268312	3.30461e-279
DSEL	0.267989	2.10209e-151
YIF1A	0.267449	7.91964e-279
PITX2	0.267209	2.97187e-223
DDT	0.266766	4.57727e-291
HEXA	0.26625	5.65941e-276
TRAPPC4	0.26614	1e-299
FUCA2	0.263757	4.68027e-263
ACMSD	0.26364	7.8859e-217
ACY3	0.262892	3.8189e-178
PXMP2	0.262853	1.06719e-226
AQP3	0.262752	1.97038e-203
FAM107B	0.262597	5.84679e-238
BEX2	0.26225	3.06834e-228
AGPAT3	0.262129	2.1619e-229
RTKN	0.261809	1.02827e-262
PSME1	0.261768	0
COMT	0.261274	2.59946e-293
RIT1	0.261055	5.30502e-239
UCP2	0.260849	2.26899e-198
STARD3NL	0.260723	2.61505e-281
MTCH2	0.26039	9.36635e-266
GPR89B	0.25999	5.44036e-250
RGL3	0.259709	7.49847e-252
COX7B	0.259077	9.9637e-268
USH1C	0.258812	0
C4orf3	0.25847	4.57943e-213
HINT1	0.258224	0
SMPDL3A	0.258106	5.16485e-203
OGG1	0.257827	2.30925e-244
SHC2	0.257188	4.53013e-237
MRPL37	0.256799	1.16944e-259
SDHC	0.256713	0
IRX3	0.256306	4.95252e-110
DHRS4L2	0.254722	5.73187e-218
VPS35	0.254254	4.3727e-278
PLA2G12B	0.254188	2.58728e-227
SLC22A5	0.254091	8.36119e-241
LINC02381	0.253865	4.2553e-188
DHRS1	0.253712	3.03177e-250
ACP5	0.253361	9.11238e-177
STK17A	0.253118	1.82225e-210
SEMA5A	0.253073	2.19681e-144
UGT2A3	0.253071	2.0057e-193
ARL1	0.252922	3.77464e-293
ZDHHC4	0.252683	2.8367e-269
COBLL1	0.251923	2.57359e-186
PCK2	0.251856	9.44066e-241
DUSP9	0.25147	6.68936e-173
NDUFAF3	0.25145	1.90554e-254
PSMA2	0.251243	5.37818e-167
PEBP1	0.251234	2.8486e-280
NDUFS7	0.251161	2.08089e-282
CLEC18C	0.251042	1.59969e-230
ECI2	0.250797	3.24394e-270
MMP24OS	0.250511	2.67256e-239
ABHD14B	0.25017	5.59089e-242
UQCRC1	0.250088	9.85853e-250
LTC4S	0.25003	3.57697e-218

## Sheet: Cluster 2
Gene	LogFC	pVal
COL2A1	2.04426	0
CNMD	1.75288	0
COL9A1	1.48676	4e-296
MATN4	1.43124	1.54428e-168
C2orf40	1.34834	0
COL9A2	1.33478	0
EPYC	1.32573	2.15327e-67
COL9A3	1.31135	0
SFRP2	1.27332	0
MIA	1.26786	0
DLK1	1.22381	1.67786e-213
MGP	1.22014	0
COL11A1	0.997224	1.26704e-281
IGFBP5	0.94689	3.42815e-192
PMP22	0.882652	0
FRZB	0.874031	7.24271e-213
PTN	0.85791	0
ITM2A	0.832525	2.54301e-111
CPE	0.823591	0
HAPLN1	0.810947	2.13765e-140
SOX9	0.806524	1.05155e-274
RFLNA	0.748417	6.38872e-288
COL11A2	0.706957	6.89304e-162
SOX5	0.695264	4.13195e-213
SCRG1	0.693449	2.62746e-82
FIBIN	0.688815	1.1916e-123
MEST	0.655894	0
WWP2	0.647523	1.25283e-178
PEG10	0.646898	4.69701e-103
COL1A2	0.631037	0
S100B	0.627492	8.5856e-106
POMC	0.620059	1.67329e-95
CTHRC1	0.60767	2.29694e-157
GDF10	0.602649	1.49523e-141
MEG3	0.598109	1.19783e-179
CAPN6	0.595389	1.63894e-184
TSC22D1	0.583822	3.80167e-252
SOX6	0.575951	1.22224e-209
PRELP	0.567966	2.39113e-146
C1QTNF3	0.544926	2.08999e-71
KLF2	0.544642	3.98544e-115
JDP2	0.542905	3.46906e-175
DHRS3	0.515398	4.56803e-165
COL8A1	0.514621	2.05888e-82
TSPO	0.513854	6.6111e-233
SOD3	0.505765	4.15248e-119
DNM3OS	0.503042	3.91444e-152
GRP	0.502367	3.98708e-60
C9orf3	0.500731	1.18073e-146
CDC42EP3	0.493312	3.27505e-99
CCDC34	0.485478	7.71057e-92
RHOBTB3	0.485353	8.01838e-154
FZD2	0.484791	3.97578e-198
PPIC	0.482914	2.50167e-123
FGFR1	0.476516	1.56103e-169
NDRG2	0.471513	3.15752e-170
COL12A1	0.466564	1.05067e-81
RGCC	0.461079	1.97247e-96
RGS2	0.449894	1.12897e-85
BOC	0.440795	1.07431e-159
GCNT1	0.439793	1.68762e-125
NFIB	0.43378	1.63495e-177
PRICKLE1	0.424208	9.03094e-122
MMP2	0.423874	2.54625e-123
GPC3	0.422331	7.3762e-109
SNAI2	0.419724	2.01197e-85
RARG	0.414453	1.13766e-147
C1QL1	0.414082	1.21628e-74
COL8A2	0.411516	4.67252e-135
FABP7	0.404448	9.09725e-66
COL1A1	0.404227	1.65066e-236
FGFRL1	0.402572	2.68733e-107
COL27A1	0.401443	3.06201e-102
SORBS2	0.400664	3.90647e-32
IL11RA	0.400104	2.62681e-189
SERTAD4	0.399824	9.988e-115
FBXO2	0.396326	6.97668e-85
TRPS1	0.395743	6.13788e-93
OAF	0.3934	9.08671e-116
GAS1	0.392888	2.33695e-118
GAS2	0.390965	6.27659e-107
RPS12	0.389396	0
CYR61	0.389323	5.21674e-69
LIMCH1	0.389196	2.05089e-97
SIX1	0.385543	5.19145e-92
DACT1	0.384855	4.32279e-114
ENPP2	0.384082	1.84252e-74
GPM6B	0.383915	3.28016e-106
LMCD1	0.382763	3.72787e-108
RNF175	0.380613	6.72442e-107
KCNQ1OT1	0.37783	8.92258e-119
SNHG8	0.377453	1.10175e-115
PPP1R1B	0.368726	4.07561e-78
MECOM	0.367212	3.01202e-111
CRTAP	0.365339	3.37899e-130
SERTAD4-AS1	0.364378	5.35009e-94
PLAC9	0.361972	3.51288e-64
TPR	0.360263	4.79179e-31
FOXC1	0.353141	1.00892e-69
PCOLCE2	0.347659	4.11877e-72
COL6A2	0.345902	1.35578e-154
THSD4	0.345436	1.72458e-88
CDH11	0.34405	1.07027e-127
CKAP4	0.344016	2.96528e-98
CALU	0.340701	1.03761e-97
EMILIN1	0.340093	3.69743e-125
RPS11	0.338773	0
MDFI	0.337924	1.81696e-174
SMOC2	0.337762	4.96934e-65
MEOX2	0.335158	2.81159e-77
ELN	0.333693	8.39344e-81
HMCN1	0.333513	4.98433e-70
PIEZO2	0.332476	5.06947e-78
RPL15	0.331617	0
SELENOM	0.33133	5.17604e-110
HNRNPA1	0.328867	0
SIX2	0.328613	2.91104e-73
RPL13A	0.327776	0
ZFHX4	0.326681	7.75301e-74
RPS13	0.326455	0
FOS	0.326078	4.81002e-18
RCN2	0.326057	2.29926e-118
RRBP1	0.325728	4.2709e-102
VCAN	0.325586	6.47054e-84
APP	0.322218	1.11853e-78
SPARC	0.318074	1.06795e-122
UCMA	0.315936	1.30188e-29
IGF2.1	0.315345	3.65787e-71
PCDH18	0.315327	1.53366e-64
RPL27A	0.310672	0
BCAT1	0.31029	9.56006e-74
RPS19	0.30955	0
SRM	0.308702	8.39888e-71
COL14A1	0.308305	6.74022e-35
RPL21	0.307624	0
CCND2	0.304522	2.97754e-86
MAB21L2	0.304439	9.66283e-123
RPS27A	0.302468	0
FBLN1	0.302403	3.44442e-77
C1orf21	0.302001	1.69722e-76
IGFBP2	0.301166	1.73959e-136
RPL30	0.299998	0
GSN	0.298294	1.04104e-72
NPM1	0.298099	0
C6orf48	0.297986	1.30411e-126
EIF3H	0.294576	8.67327e-148
RPL18A	0.292916	0
LUM	0.291342	6.15588e-20
RPL34	0.289931	0
ID3	0.287309	1.28249e-64
CNN3	0.285092	1.78766e-135
C4orf48	0.28446	3.71565e-70
ITGA10	0.284151	1.93825e-68
RPS16	0.282779	1e-306
LSAMP	0.282008	4.72684e-71
RPL6	0.281085	0
RPS24	0.280101	0
TNS2	0.280087	1.24585e-66
CADM1	0.279935	8.75217e-69
RPL32	0.279067	0
SERPINH1	0.277847	1.8009e-69
EPB41L2	0.277661	8.39929e-71
MFAP4	0.277542	4.91755e-112
SCG5	0.276321	2.58966e-43
PRDM6	0.275114	1.09139e-60
CLDN11	0.275089	6.23789e-28
C1GALT1	0.274737	1.32238e-43
RPS4X	0.273715	9.25405e-178
CD44	0.273646	8.30517e-61
CAVIN1	0.273193	4.72764e-73
RPS3A	0.272385	0
CALD1	0.27226	3.71803e-87
FGFR2	0.271589	4.21646e-60
EPB41L4A-AS1	0.270897	1.53899e-73
RPS23	0.270724	0
ACAN	0.269769	6.70274e-58
ERG	0.268673	9.51852e-73
MEX3B	0.267039	1.86233e-48
PPP3CA	0.267017	9.67217e-43
PHACTR2	0.266435	1.09952e-48
CDC42EP5	0.266199	9.91305e-121
RPLP0	0.265551	1.52183e-245
STK26	0.265304	9.26558e-58
ZFAS1	0.265067	1.34895e-119
C12orf57	0.264373	4.92596e-82
GLI3	0.264063	6.30714e-60
SRGAP1	0.264001	1.67842e-57
RPLP1	0.263173	0
RPL22	0.262278	1.02548e-290
RPL10	0.262203	0
FBLN2	0.262127	2.90206e-61
SETBP1	0.262124	5.15185e-56
RPSA	0.261702	6.43223e-284
ISM1	0.26071	6.36868e-52
EEF1A1	0.259198	0
THBS1	0.258172	2.04168e-54
ID1	0.257667	9.30387e-41
RPS25	0.257227	2.259e-240
PAPSS2	0.256703	1.52562e-50
SSR2	0.255818	2.60457e-128
MPPED2	0.254551	3.50382e-59
MIR99AHG	0.254159	3.027e-39
P4HA1	0.253519	1.41487e-35
PDGFRA	0.252594	2.17758e-78
DAAM1	0.252328	1.87978e-36
EEF1D	0.25064	6.82915e-156

## Sheet: Cluster 3
Gene	LogFC	pVal
CLDN4	1.42032	0
SPP1	1.14171	1.47716e-240
EPCAM	1.12188	0
S100A14	1.07077	0
CLDN3	1.06783	0
RHOB	1.0621	0
CLDN7	1.03689	0
ATP1B1	1.03423	0
KLF6	1.01548	0
ANXA4	1.01146	0
CKB	0.966025	0
FLRT3	0.949427	0
TMEM176A	0.944043	0
EZR	0.935523	0
CLU	0.932357	0
TMEM176B	0.930224	0
MPC2	0.920837	0
ODC1	0.919717	1.3607e-294
TSPAN1	0.905436	1.31471e-119
UGT2B7	0.903208	0
CD24	0.891561	0
CITED2	0.890484	0
DPP4	0.875006	0
CYBA	0.866605	0
CLDN6	0.860548	4.41311e-225
SMIM24	0.857564	0
CAMK2N1	0.855488	0
SMS	0.8358	0
KRT8	0.832555	0
KRT18	0.821766	0
AGPAT2	0.812838	0
CYS1	0.80229	0
PDZK1	0.800219	0
LINC02381	0.798493	6.51615e-218
PPP1R1A	0.792723	0
HPN	0.787345	0
PCSK1N	0.783043	2.79942e-220
AMN	0.780984	0
IGFBP7	0.778486	0
FXYD2	0.777217	4.13671e-292
KCNJ15	0.773441	0
ITM2B	0.763305	0
VAMP8	0.759019	0
PLEKHA1	0.753608	0
LINC01781	0.751801	1.30102e-284
SLC44A4	0.75165	0
RBPMS	0.750897	0
CD151	0.738185	0
CLIC1	0.73718	0
APLP2	0.734884	0
DCDC2	0.72983	1.40682e-270
PTGR1	0.727768	9.20449e-285
HOTAIRM1	0.723812	7.94572e-185
BSG	0.718884	0
PDGFA	0.714465	2.35785e-269
IL32	0.710458	1.67531e-80
ELF3	0.696468	2.95523e-183
TXNIP	0.6962	3.0875e-277
DAB2	0.691765	1e-298
AIG1	0.688685	0
JUN	0.684838	0
SPINT2	0.680724	0
CCDC198	0.678139	4.77401e-234
GSTP1	0.677398	0
KIF12	0.676156	0
C19orf33	0.674612	1.70022e-140
PCBD1	0.662597	0
ACAA2	0.661232	0
IMPA2	0.660081	0
SPINT1	0.655262	7e-304
UGCG	0.653792	2.01214e-222
LGALS2	0.652756	4.28703e-249
RAB25	0.650261	1.81658e-276
TMBIM6	0.650181	0
LHX1	0.649849	9.81247e-192
PAX8	0.647734	6e-296
CST3	0.641224	0
KRT19	0.640826	4.124e-201
MYO6	0.6402	1.93351e-259
APOE	0.640107	0
CEBPD	0.63878	3.31424e-237
S100A11	0.638633	0
RTN4	0.634125	0
CYSTM1	0.630883	0
TNFRSF12A	0.630014	2.0674e-88
IRX1	0.624019	1.57411e-79
RIDA	0.623661	0
CD9	0.621679	4.53297e-259
EMID1	0.619978	1.08032e-254
CRYL1	0.616207	0
SERPINE2	0.611958	2.25888e-232
HNF1B	0.611694	1.06562e-237
F10	0.609461	9.81005e-166
SLC3A1	0.609322	1.30771e-196
SOX4	0.60475	3.99838e-175
CDKN1C	0.59985	1.78362e-160
GAL3ST1	0.598026	8.56384e-258
FMO1	0.597717	2.08967e-132
ERBB4	0.597307	1.62957e-152
SDC4	0.589185	9.45021e-226
EMX2	0.588376	5.41464e-235
MGST3	0.588193	0
CDK2AP2	0.578864	1.49161e-181
IRX3	0.576369	4.26569e-132
CYB5A	0.574048	0
HOOK1	0.57208	2.978e-200
NR2F6	0.568593	0
ADAMTS1	0.567645	5.31566e-144
TINAG	0.567144	7.65587e-154
PRKAB1	0.566418	8.51626e-191
MRPS36	0.563491	0
TSTD1	0.562031	8.49394e-141
PLOD2	0.552954	1.53763e-202
RDH10	0.55291	1.2918e-168
IER2	0.548349	1.28809e-226
COL18A1	0.543208	3.74229e-231
ERBB3	0.542599	3.64125e-192
CLEC18A	0.540579	3.71235e-209
SLC9A3R1	0.539765	7.23151e-248
C1QTNF12	0.538031	1.27121e-151
ABHD11	0.535632	4.43025e-190
TGIF1	0.53494	8.78615e-167
MITF	0.533781	4.37946e-189
TUBB2B	0.531706	6.91982e-182
PPP1R14C	0.531264	9.59821e-193
CXADR	0.530534	5.2799e-214
CD63	0.528932	0
HES1	0.527818	5.1835e-84
TM7SF2	0.527385	4.75439e-228
EPS8L2	0.526329	8.01013e-207
PNP	0.525964	2.73796e-198
NPC2	0.524137	0
CLEC18B	0.522974	5.70584e-218
MT-ND3	0.522857	0
JUNB	0.522146	1.01133e-150
DBI	0.521702	0
CRYAB	0.520384	1.32411e-112
C12orf75	0.520127	4.92054e-224
SLC27A2	0.519496	1.13921e-144
ALDH1A1	0.519144	1.53354e-126
FTL	0.514757	0
LGMN	0.512584	2.62744e-165
CXXC5	0.512057	0
HLA-A	0.511491	6.10286e-129
ATP5IF1	0.510493	0
S100A16	0.510004	1.95038e-220
NIT2	0.509629	3.3235e-168
LRPAP1	0.508862	4.61874e-292
S100A10	0.508851	6.3659e-285
MGLL	0.506215	2.91811e-136
MGAT4B	0.50574	1.14485e-230
ERICH5	0.505703	3.58149e-181
LAMTOR5	0.501424	0
CUBN	0.496743	2.20741e-111
YWHAH	0.496029	6.31842e-120
C11orf54	0.494897	2.53679e-186
COBLL1	0.493328	1.6851e-152
PON2	0.491932	1.32635e-203
KIF21A	0.491357	7.77163e-152
MT-ND4	0.489276	0
BIN1	0.484011	5.08665e-194
RHOA	0.482338	2.1923e-254
LAPTM4B	0.482161	1.71387e-266
TMSB4X	0.481233	2.37595e-165
CALM3	0.480907	8.47482e-249
SLC16A4	0.477843	4.67391e-140
ABRACL	0.474918	6.94112e-202
UGT8	0.474	1.63784e-158
AP1M2	0.473864	2.25129e-137
FJX1	0.47365	1.75992e-88
NEU1	0.473592	2.25631e-179
DYNC2LI1	0.472388	1.04431e-177
ZBTB20	0.472175	3.3615e-133
CAPG	0.469586	1.38698e-191
HGD	0.469325	2.11016e-161
PRR13	0.469118	6.2504e-209
C1orf210	0.468911	1.13653e-179
RAB3IP	0.467371	3.25939e-165
ATP6V1F	0.467368	1.12022e-270
COMT	0.467033	4.81466e-180
POU3F3	0.465453	9.49822e-139
SYAP1	0.460751	1.14833e-170
LMO4	0.460247	1.19325e-106
PERP	0.460223	3.3042e-138
CD46	0.458867	1.66332e-216
MDH1	0.458641	6.50097e-283
MSRB1	0.458409	8.68488e-167
TAGLN2	0.457646	6.47902e-86
HLA-C	0.457353	1.29955e-158
CHPT1	0.455993	3.11711e-181
CIDEB	0.454838	1.39314e-133
MYL12B	0.454794	0
ANK3	0.454706	4.85457e-140
SKIL	0.452849	2.09593e-126
SLC44A3	0.451933	2.96605e-156
DYNLT1	0.449667	7.61317e-249
LSR	0.448414	5.78617e-172
NDUFA5	0.447564	1.16042e-278
FAM131C	0.44654	7.7637e-141
SLC6A13	0.446088	2.59819e-150
HOXD8	0.446047	2.02416e-109
SNX7	0.444523	1.3174e-179
ID4	0.444222	6.79069e-103
PGRMC1	0.443032	1e-303
STX3	0.439037	2.12593e-167
SLC37A4	0.43884	2.67135e-173
TMEM150A	0.438426	2.0647e-151
TSPAN12	0.435207	2.73525e-162
LDHB	0.435133	3.0442e-274
MRPL32	0.434575	2.46612e-139
DST	0.434494	5.31601e-105
OCIAD2	0.434282	3.74061e-150
GNG11	0.43057	5.24124e-146
MAP1LC3B	0.430379	4.12741e-166
KLF5	0.428337	6.08758e-120
DMTN	0.42831	5.44294e-138
DPEP1	0.427625	1.68832e-128
GLYATL1	0.427388	9.69389e-102
TSPAN33	0.426577	7.10626e-162
HDHD3	0.426541	4.65265e-148
FTH1	0.426476	0
MYL12A	0.426147	4.57815e-208
PBLD	0.425591	1.09866e-138
RHOBTB1	0.425569	1.03134e-141
BMP4	0.423514	4.0298e-120
ELSPBP1	0.423103	7.84073e-89
PRSS8	0.422568	6.29705e-149
PSMA2	0.421587	4.45007e-109
AKIRIN1	0.420807	1.65672e-149
ARID3A	0.420557	1.92119e-157
MYL6	0.419824	0
NEAT1	0.418734	3.40259e-108
DSP	0.415172	1.13827e-129
SEMA5A	0.415131	8.49232e-90
RGS14	0.415075	4.36725e-123
CXCL14	0.412635	6.33323e-55
SEPHS2	0.412427	9.0856e-157
DBNDD1	0.411901	2.5723e-131
SH3YL1	0.41127	8.30771e-143
MARVELD3	0.411086	9.56303e-119
MT-CO3	0.411059	0
HOXB7	0.410555	2.64441e-131
ECH1	0.410043	8.97116e-180
RDH11	0.408395	4.23633e-124
LPCAT3	0.407925	8.13408e-147
ATP6V1G1	0.407892	3e-297
MT-CO2	0.407029	0
EGFL7	0.405635	1.03223e-120
CDHR5	0.405624	4.13741e-120
SYPL1	0.405398	2.41123e-193
HSPB1	0.403682	1.07382e-83
LMAN2	0.40286	4.40804e-205
SQSTM1	0.402293	2.88027e-120
SKAP2	0.401719	3.40308e-129
PCBP1	0.401686	3.2894e-209
ARPC3	0.400777	2.36269e-265
UNCX	0.400535	1.15198e-120
CTXN1	0.399095	6.60124e-143
DSC2	0.398582	1.59237e-136
GPX4	0.397339	1.60773e-180
CISD1	0.395953	3.07842e-166
GADD45A	0.39557	2.05189e-202
MT-ND4L	0.394459	1.26322e-198
COA3	0.393315	8.57961e-189
METTL9	0.393132	1.70514e-207
RBM47	0.392676	1.96769e-130
ETFB	0.391986	1.33095e-178
METRNL	0.389364	1.59072e-135
PTTG1IP	0.388884	1.74874e-185
SLC39A5	0.387963	3.31582e-138
QPRT	0.386904	1.81441e-135
CAPN1	0.386162	2.49146e-150
FAM107B	0.384958	3.4295e-123
GRN	0.383983	2.44625e-130
RGL3	0.383823	3.03301e-128
CERS2	0.383422	1.07751e-153
SAT1	0.383266	1.94228e-80
CNDP2	0.382407	2.27851e-147
PRR15L	0.382393	1.27929e-122
PARD6B	0.381968	7.56645e-127
MSRB2	0.381454	1.55054e-143
DPY30	0.380771	2.22547e-184
PDLIM1	0.380393	8.53902e-80
MIA2	0.380294	5.14772e-131
VMP1	0.37842	5.61074e-111
YPEL2	0.378212	7.27474e-113
PLPP1	0.377952	1.92023e-131
AGT	0.376556	2.58638e-55
CDH6	0.375408	1.37847e-98
GIPC2	0.37425	4.16342e-108
BCAP31	0.372562	3.00294e-181
PMM1	0.372555	2.24431e-130
SLC39A4	0.371633	3.43558e-58
MXRA8	0.371381	1.20923e-172
A4GALT	0.371351	2.93735e-117
SERPINA1	0.369724	1.03484e-48
CRYZ	0.369446	7.3705e-119
TMEM50A	0.367126	1.90641e-177
CD164	0.366281	1.10983e-181
FGFR4	0.365482	4.22768e-126
STARD10	0.365011	6.24469e-137
IER3IP1	0.364741	1.45408e-166
ASPH	0.363579	2.20706e-125
HES4	0.36209	1.89746e-118
LAMA1	0.361715	1.44477e-117
GALM	0.360474	2.69081e-114
KCNJ16	0.359824	5.68383e-117
PURPL	0.359271	2.03705e-90
RNF5	0.358979	3.6129e-171
AKR1C3	0.357499	2.78067e-81
TNFSF10	0.356725	8.52096e-26
OTUD1	0.356508	4.73655e-91
MAP7	0.355143	1.03734e-116
UQCR10	0.355009	7.15946e-243
GIPC1	0.354426	2.18873e-124
LRRK2	0.354409	1.20823e-111
NIPSNAP1	0.353667	5.8341e-159
UBL5	0.353141	8.36295e-259
FOLR1	0.351974	4.57669e-95
IRX5	0.351866	1.51715e-64
ASAH1	0.351501	3.14568e-133
DNM1	0.351339	3.61382e-118
MT-ATP6	0.349264	1.29212e-263
STARD3NL	0.349052	2.91248e-129
MKNK2	0.34862	2.49689e-124
CCNG1	0.34859	2.90342e-125
ECI1	0.347806	3.51784e-158
NOP10	0.347532	5.07582e-188
ANXA3	0.347104	2.35622e-65
CYP27A1	0.346814	1.12926e-98
YBX3	0.344641	1.57838e-135
ACAT1	0.344342	6.13372e-123
MT-ND2	0.343256	2.65971e-164
RNF181	0.343023	1.59821e-152
ARID5B	0.34292	2.47672e-108
SLC35D2	0.342726	1.53097e-109
CAPZA2	0.342709	7.72494e-152
RHOC	0.342326	8.35711e-118
EIF6	0.341555	9.98474e-167
ARHGAP18	0.341461	7.14422e-118
MT-CYB	0.341406	2.25381e-208
TAX1BP1	0.341225	2.85813e-127
PPFIBP1	0.340967	4.12383e-76
GSTK1	0.340494	3.79392e-141
ARHGAP29	0.337602	1.76855e-94
VIL1	0.337312	2.80483e-105
FHOD3	0.337157	2.69116e-100
SNCA	0.336252	6.89094e-105
STXBP2	0.336163	2.27162e-126
COX6A1	0.33546	3.68605e-243
SINHCAF	0.335415	5.69704e-100
BTG2	0.335357	2.35797e-74
COL4A2	0.334616	3.4477e-146
TPM1	0.333825	1.79667e-106
FAHD1	0.333577	4.67688e-114
LLGL2	0.333468	6.02024e-118
GLRX	0.333452	1.64309e-98
MID1IP1	0.331785	1.57617e-88
TUBA1C	0.331616	2.29655e-158
CHST13	0.330886	1.24807e-79
CIB1	0.330785	1.29646e-136
LRRC19	0.330634	4.15981e-103
AC004540.2	0.330615	1.19313e-99
BTG1	0.330168	2.46174e-71
TMEM59	0.329276	3.25478e-181
SLC5A8	0.327715	6.69229e-74
FGFR3	0.327216	2.44816e-101
JUP	0.327184	8.0373e-116
ARMT1	0.326655	2.06922e-113
ACADS	0.326567	8.71279e-112
ZDHHC12	0.326421	6.82363e-121
SPATS2L	0.325968	5.1329e-117
BHLHE40	0.325818	3.18673e-83
SIGIRR	0.325459	1.45663e-108
EFNA1	0.324635	2.612e-91
PTPN13	0.324559	2.03967e-86
MFSD10	0.324279	2.10799e-119
ZFP36	0.324123	2.6802e-70
RTN3	0.323433	1.18041e-135
VPS28	0.323337	9.33733e-161
TMEM205	0.323306	2.11119e-122
SLC25A4	0.32221	5.24823e-120
CYB5R3	0.321782	3.27424e-126
PODXL2	0.321141	1.06475e-88
EIF1	0.320729	3.5626e-287
ECHDC2	0.3206	1.28843e-113
PSME1	0.320576	2.97301e-141
NDUFB9	0.320324	2.45458e-111
PALM	0.320111	1.59619e-101
HMGCL	0.318957	7.4202e-125
SYNE2	0.31809	5.84522e-89
SHC2	0.316169	4.38834e-92
SORBS2	0.316012	2.04281e-105
ARL1	0.315253	5.57067e-136
HOOK2	0.314902	1.17862e-113
GPRC5C	0.314562	8.76281e-91
ADH6	0.313948	3.58668e-83
FKBP2	0.313073	6.19565e-127
ATP6V0B	0.312638	1.50066e-145
SERPINF2	0.311372	2.43401e-96
BHMT	0.311221	4.65102e-65
ACAA1	0.3103	5.43462e-99
TXN	0.310242	1.0734e-172
FNBP1L	0.310045	3.53999e-99
PAWR	0.309825	6.65555e-103
DDAH2	0.309655	7.95772e-143
SPINT1-AS1	0.309475	7.12708e-100
CDC42	0.309437	1.97315e-139
TECR	0.309277	4.97685e-142
AIFM1	0.309108	1.04539e-98
NDUFC1	0.307731	1.91177e-162
TMEM125	0.307558	1.27277e-95
TST	0.306566	4.05659e-101
MT-ND5	0.306104	1.06248e-169
TP53I13	0.306067	1.59358e-103
CTDSPL	0.30509	3.80985e-99
ACYP1	0.304722	1.34071e-87
RASSF7	0.30457	1.29421e-94
ARL6IP5	0.304402	2.04829e-132
PLBD1	0.304039	7.87434e-94
ATP1B3	0.303574	1.52105e-82
STRADB	0.303554	7.57668e-99
JAG1	0.303042	1.26307e-82
NFKBIA	0.302407	2.18261e-39
CRELD1	0.302159	5.14671e-107
MST1	0.302135	2.29729e-81
DDRGK1	0.302003	3.32988e-107
GSTO1	0.301962	7.95263e-102
HIBADH	0.301386	1.66361e-103
TXNDC12	0.301311	2.41666e-115
MET	0.300942	1.27848e-93
EIF5	0.300752	8.24471e-129
VAV3	0.300674	3.39887e-85
MYEF2	0.299887	2.18199e-94
DUSP9	0.299839	3.70839e-65
NUCB1	0.299295	6.73618e-112
BEX2	0.298695	1.28479e-92
TRAPPC4	0.298188	3.36392e-103
PLEKHJ1	0.297147	2.84409e-116
PPDPF	0.29672	1.22561e-130
AC011043.1	0.296193	4.63535e-96
PRDX1	0.296004	8.27067e-146
SLC25A5	0.295506	7.56756e-125
ECHS1	0.295448	7.5356e-137
KIF9	0.295091	2.33335e-102
P4HTM	0.294871	2.70474e-102
REEP5	0.294788	5.0735e-117
HOXA9	0.294355	1.14467e-71
CNIH4	0.293931	3.8927e-105
IER5L	0.293722	1.69375e-59
VPS35	0.293132	1.57926e-104
MARCH9	0.29289	2.88402e-91
GSPT1	0.292521	1.05306e-96
MALAT1	0.292379	2.87999e-162
ATRAID	0.292081	5.87876e-151
BLVRA	0.292057	3.21576e-89
NECTIN2	0.2918	8.16842e-105
ARF1	0.29153	3.46159e-187
CAPNS1	0.291061	1.91493e-129
VAT1	0.290989	4.09962e-97
CIAPIN1	0.290837	1.47181e-102
SRSF5	0.290259	1.34505e-136
ENPP3	0.289955	5.50233e-73
SESTD1	0.289565	1.74277e-73
SMTNL2	0.289488	5.15889e-100
TPM3	0.289324	5.2097e-111
PITX2	0.289122	4.41823e-84
LINC00958	0.288582	4.06546e-89
COX5B	0.288044	1.88284e-191
TMEM37	0.28768	1.92144e-75
ENTPD5	0.287334	1.53859e-82
ACSM3	0.28726	5.57855e-72
ZDHHC4	0.287043	3.23278e-105
HEXB	0.286725	1.9658e-77
LHX1-DT	0.286702	2.91326e-86
HAGH	0.286447	3.43257e-104
SSFA2	0.286417	5.0733e-76
MTSS1	0.286395	2.39951e-86
ACO2	0.285703	1.40062e-99
MLEC	0.285382	2.09647e-107
DAZAP2	0.285363	3.28839e-99
MINDY2	0.284836	5.49484e-82
PAX2	0.284464	1.51315e-84
PLP2	0.284363	2.48981e-60
TMED4	0.28422	6.90113e-104
NAT14	0.284196	1.23287e-94
ZFP36L2	0.284069	5.64951e-90
STAP2	0.284053	2.20387e-91
COL4A1	0.283692	1.57569e-118
SETD3	0.283405	6.75637e-92
DOK6	0.282874	6.15204e-87
BMP3	0.282729	4.50487e-44
ATOX1	0.282542	8.12958e-127
SUPT4H1	0.282532	1.68356e-112
DNPH1	0.282425	2.3494e-105
ERP29	0.282248	1.1135e-127
MCUR1	0.281714	2.33667e-103
ARF6	0.281426	3.05136e-91
RTKN	0.281291	9.3793e-86
RGS9	0.280558	9.48051e-89
COX17	0.280398	8.3558e-93
LACTB2	0.279742	2.43052e-64
LINC01320	0.278274	8.04191e-72
PLLP	0.278117	7.70891e-76
ABCC6	0.277813	3.53081e-84
DDR1	0.277745	2.15126e-101
PPP1R15A	0.277545	3.13032e-76
FBRSL1	0.277531	6.81985e-80
ATP6V1D	0.277453	1.876e-103
LAMTOR2	0.277012	1.98767e-112
ERI3	0.276842	1.12422e-101
CDC34	0.276769	2.64319e-90
TMEM219	0.276744	3.41697e-108
PATJ	0.276735	4.52777e-81
SUMF2	0.276641	1.68756e-83
FMC1	0.276282	6.6337e-84
CLPTM1L	0.275708	5.7424e-100
CSTB	0.275619	1.78597e-107
ARHGEF28	0.275544	2.99852e-86
GTF2H5	0.275382	1.99725e-88
RASSF6	0.274618	9.64457e-80
SNX29	0.27421	9.8129e-81
LAMB1	0.274043	1.07545e-91
PLEKHB2	0.273951	3.4777e-92
TMEM159	0.2739	5.69541e-83
NDFIP2	0.273819	6.38506e-90
DSTN	0.273703	1.41943e-125
SELENOK	0.273569	4.07827e-115
CLRN3	0.272973	8.48378e-80
TRAPPC6A	0.272712	5.00073e-91
NDUFB10	0.272627	1.18557e-148
GCA	0.272384	4.3768e-85
RPAIN	0.271861	6.64788e-106
BPHL	0.271859	2.13894e-85
SHISA5	0.271537	1.6939e-84
TMSB10	0.271381	5.34457e-165
PGF	0.271254	3.68521e-74
DHRS7	0.270958	3.92487e-83
NUMB	0.27091	1.02996e-88
DYNLRB1	0.270076	1.15429e-157
MBD2	0.270052	2.51876e-85
BRI3	0.269158	2.58512e-138
CAP1	0.269106	3.72919e-102
JAK1	0.268639	6.20111e-69
CRACR2B	0.268542	5.59549e-70
GLOD4	0.268383	2.40929e-87
TXNDC17	0.267967	5.8414e-119
VAMP3	0.26725	3.09122e-93
ARL4A	0.266299	1.88127e-54
HOXB8	0.266267	1.34907e-76
SEC23B	0.266025	5.87639e-59
MVP	0.265934	2.52159e-82
NDUFB4	0.265904	1.04261e-131
EPHX2	0.265203	1.07725e-85
PPP1R9A	0.265145	6.94666e-75
HIP1R	0.264997	1.15446e-78
YWHAZ	0.264431	2.48138e-94
CD68	0.263878	1.37818e-65
PPP1R16A	0.263878	1.80729e-75
GPD1	0.263855	8.55926e-68
HOXD1	0.26369	1.84335e-60
REXO2	0.263584	1.79777e-85
SCP2	0.263296	1.99575e-106
SPSB3	0.263093	1.7589e-79
GRB7	0.26253	5.16401e-80
RIT1	0.262472	8.02394e-72
GOT1	0.261881	3.26242e-76
TUBB4B	0.261571	2.21586e-167
LMBRD1	0.261555	1.21105e-80
DDX5	0.261503	3.20171e-90
TMEM123	0.261056	6.61522e-79
CCNDBP1	0.260935	4.33053e-90
CD2AP	0.260449	7.30579e-84
TSG101	0.260331	8.07986e-95
CARHSP1	0.260181	1.37414e-82
BMP2	0.260173	1.4312e-56
CDC42SE2	0.259994	2.46521e-74
APOPT1	0.259946	7.21957e-103
TMED5	0.25977	3.67163e-85
ZFYVE21	0.259728	1.28327e-97
UBAC2	0.259431	6.13898e-86
ELOVL1	0.259118	1.03101e-73
COX20	0.259096	6.91917e-78
TRIM24	0.257651	1.14752e-64
ADI1	0.257414	2.367e-69
CDH16	0.257159	4.15119e-78
TMEM179B	0.256987	4.11501e-86
KRTCAP2	0.256385	2.02314e-100
SNX4	0.256219	3.2472e-79
SIM1	0.256179	9.24079e-75
FBXL5	0.256166	6.51073e-78
MT-ND1	0.25614	1.33635e-152
TRAM1	0.255544	6.92833e-86
PFN1	0.255371	1.3905e-146
ZNF83	0.255331	3.05853e-80
MIR4458HG	0.254904	9.06358e-69
B4GALT1	0.254881	1.07986e-47
ORMDL2	0.25479	5.20999e-81
COL4A3BP	0.254501	3.35615e-71
RTL8A	0.254443	2.64901e-90
CRYM	0.253807	1.08302e-71
ZNF704	0.253274	2.65332e-69
BCL7A	0.253142	2.51119e-74
ERICH1	0.252816	5.7431e-69
AFP	0.252602	1.47658e-43
COX5A	0.252539	6.07139e-111
SDCBP	0.252042	1.03313e-83
ACADVL	0.251919	8.18677e-86
NDFIP1	0.251864	2.34625e-109
MOB3B	0.251718	1.21564e-72
CHCHD10	0.251674	5.57314e-96
MAF1	0.251199	5.2825e-84
P2RX4	0.251193	2.48828e-66
ATP6V0E1	0.250816	6.93415e-118
TMEM38B	0.250453	4.94282e-54
SLC39A1	0.250412	3.83673e-79
PLIN2	0.250101	1.87817e-47

## Sheet: Cluster 4
Gene	LogFC	pVal
CENPF	1.63144	4.90647e-94
HMGB2	1.59327	1.15452e-177
UBE2C	1.53653	5.82782e-75
PTTG1	1.35462	4.0358e-63
TOP2A	1.29017	6.60291e-84
KPNA2	1.27139	3.21769e-61
PCLAF	1.22875	3.06949e-242
TUBA1B	1.16215	0
CCNB1	1.14563	5.30723e-51
UBE2S	1.14445	3.8333e-68
NUSAP1	1.11065	1.09576e-89
CKS2	1.08582	1.01807e-68
TYMS	1.05634	9.37629e-214
CDK1	1.02843	3.84475e-91
CCNB2	1.01921	2.27446e-56
TPX2	1.00256	4.33148e-75
H2AFZ	0.993345	0
MKI67	0.985544	1.58409e-61
CDC20	0.952493	1.57062e-53
HMGN2	0.951308	0
BIRC5	0.933331	4.25936e-74
TMSB15A	0.928172	6.6997e-260
H2AFX	0.924247	1.56734e-109
ASPM	0.916265	7.75183e-55
GINS2	0.912125	1.38757e-161
DLGAP5	0.896869	5.11485e-55
CKAP2	0.867805	8.75517e-69
CENPE	0.864194	8.19249e-52
CKS1B	0.855071	2.09623e-134
MAD2L1	0.837256	2.08561e-128
NASP	0.83068	2.26098e-217
TUBA1C	0.794798	1.04837e-11
DUT	0.789735	4.64444e-96
CDKN3	0.786551	9.24223e-61
STMN1	0.779824	0
CENPW	0.754133	1.82286e-134
HMGB1	0.75183	4.9527e-262
DEK	0.748653	3.43937e-224
ZWINT	0.742304	5.5099e-158
SMC4	0.720683	1.10696e-106
PCNA	0.710211	6.86334e-118
HMGB3	0.70574	3.2193e-79
UBE2T	0.702086	2.1445e-125
MIS18BP1	0.701879	1.37814e-94
LMNB1	0.701552	4.39966e-130
CENPA	0.69339	3.74685e-40
ARL6IP1	0.691644	8.50953e-13
TUBB	0.690663	0
NUCKS1	0.677781	9.29085e-120
LGALS1	0.675048	2.82763e-162
KIF2C	0.672389	1.62489e-58
SGO2	0.669963	1.14091e-60
KIF20B	0.658813	3.7428e-73
PSIP1	0.653212	7.96555e-165
DTYMK	0.649251	3.86394e-109
MZT1	0.648188	1.95752e-64
MCM7	0.644135	1.02842e-118
CENPK	0.641522	5.84098e-139
ORC6	0.641023	1.29315e-132
AURKB	0.638809	2.30217e-46
PIMREG	0.620348	1.08426e-55
HELLS	0.619036	7.74662e-110
SKA2	0.60942	3.11258e-78
H2AFV	0.607641	2.35759e-114
JPT1	0.602556	1.69477e-33
CCNA2	0.594413	5.9399e-49
TK1	0.592497	2.38332e-100
AURKA	0.591224	3.58851e-35
HMMR	0.591061	4.57692e-42
NDC80	0.59099	6.32985e-59
MXD3	0.588538	1.78086e-50
RANBP1	0.585128	8.07173e-133
NUDT1	0.582495	1.0205e-128
CDT1	0.579921	1.90012e-125
PLK1	0.578282	1.3003e-35
MCM3	0.577828	1.17936e-84
SMC2	0.574872	6.79752e-108
RRM1	0.571179	5.92585e-122
CLSPN	0.570277	6.98106e-102
CALM2	0.565033	7.72981e-53
DNMT1	0.560331	6.13637e-97
TMPO	0.556908	4.425e-102
TUBB4B	0.555396	1.22773e-11
CENPU	0.555329	2.12467e-103
TUBB6	0.553418	6.48716e-55
TACC3	0.551951	1.16255e-54
RAN	0.551422	2.05565e-172
GMNN	0.549884	1.34982e-108
SNRNP25	0.549065	6.91629e-118
CDCA8	0.543451	8.80591e-47
NUF2	0.543386	5.29883e-47
ANP32E	0.53805	6.87133e-68
KIF23	0.530268	6.15374e-43
CDCA3	0.528081	7.54315e-34
KIFC1	0.526938	9.13459e-55
CENPH	0.525633	2.07485e-98
BUB3	0.521645	2.3042e-50
HNRNPA2B1	0.519207	2.36891e-101
MND1	0.516899	2.31448e-90
TROAP	0.511057	4.87859e-47
PTN	0.508012	2.96746e-139
MCM5	0.505748	3.93885e-89
GTSE1	0.501785	2.66582e-47
KIF20A	0.501648	3.43387e-42
NNAT	0.498786	2.95507e-156
NEK2	0.497701	3.92029e-40
MCM4	0.497134	3.60693e-89
KIF11	0.49259	9.88715e-52
CKAP2L	0.489821	6.13984e-57
CRABP1	0.486928	1.73283e-184
FABP5	0.485868	1.81583e-76
EZH2	0.480432	1.27548e-86
RFC4	0.479853	8.3253e-91
SGO1	0.477131	2.85216e-56
RAD21	0.474036	5.63778e-49
ATAD2	0.471381	2.75426e-83
KNSTRN	0.471064	4.65285e-40
SNRPD1	0.470829	3.01147e-118
DEPDC1	0.467717	1.29143e-46
LSM5	0.465251	3.1032e-81
CENPM	0.463341	4.80779e-85
HIST1H4C	0.463247	3.76296e-29
ITGB3BP	0.462388	2.79502e-87
KIF22	0.462002	2.27235e-53
CENPN	0.461412	2.53302e-68
RAD51AP1	0.459225	3.50233e-87
ECT2	0.458687	1.9574e-44
RMI2	0.455209	2.91341e-80
PSRC1	0.452904	2.64737e-34
CBX5	0.451823	7.06398e-97
ANP32B	0.447599	4.6671e-125
RRM2	0.446178	1.01737e-47
CBX1	0.443937	1.98177e-77
MARCKS	0.441389	4.31966e-132
DNAJC9	0.432804	1.39388e-75
FBLN1	0.426015	1.80523e-102
PRC1	0.424366	3.97755e-49
NT5DC2	0.423982	6.96119e-85
ZNF738	0.41916	2.86451e-70
TPM2	0.418198	4.76567e-125
TTK	0.417652	1.50194e-42
C19orf48	0.41524	5.94359e-74
SRSF2	0.415109	1.00067e-73
DBF4	0.414086	2.33098e-44
KNL1	0.413997	6.63517e-41
FEN1	0.412988	4.02253e-73
UHRF1	0.411289	7.87268e-80
EMP2	0.409998	2.72506e-79
SRSF7	0.408197	6.49299e-83
CSRP2	0.406851	1.71923e-50
HNRNPD	0.402642	1.87981e-84
USP1	0.401784	1.80463e-72
TMEM97	0.400268	2.40741e-77
MIS18A	0.397314	1.28269e-84
SLBP	0.395546	1.02929e-50
MCM6	0.395165	2.80071e-70
E2F1	0.394946	3.43586e-73
LSM4	0.394552	8.72248e-83
PTMA	0.393167	0
PTX3	0.392935	2.53134e-34
SPC25	0.391541	6.62349e-56
ALYREF	0.391157	5.747e-74
CENPX	0.389287	7.06638e-56
LSM3	0.389055	6.92469e-72
KIF4A	0.385394	7.44571e-42
DHFR	0.385066	9.82274e-49
SAE1	0.384231	1.29315e-76
SNRPB	0.384169	1.97136e-79
ILF2	0.383857	1.01586e-76
RFC2	0.379827	6.35692e-57
PRKDC	0.379733	8.88096e-52
DDX39A	0.378353	2.34368e-48
CENPV	0.378177	1.03488e-47
FBXO5	0.377647	5.88549e-43
NPW	0.375115	2.10329e-51
HNRNPR	0.374636	8.22379e-93
SRSF3	0.37243	7.74212e-107
SUPT16H	0.3686	7.69431e-60
SNRPE	0.365908	4.64713e-75
HJURP	0.365417	8.71372e-42
KIF15	0.362172	7.0555e-50
BUB1	0.361148	9.11769e-36
DKK1	0.360537	1.39346e-11
NCAPG	0.360395	1.65946e-62
PRRX1	0.358662	2.74e-97
CDK4	0.357115	3.29038e-44
ASF1B	0.356865	1.34011e-56
RPL39L	0.356655	1.21311e-66
CHEK1	0.356117	2.73628e-62
RPA2	0.35497	1.91353e-55
SFPQ	0.352928	2.89999e-36
GLRX5	0.352886	6.4292e-36
NMU	0.350349	6.1851e-22
CDCA2	0.348406	8.23897e-35
SMC3	0.348325	3.69918e-56
CDC6	0.347858	1.19796e-63
SIVA1	0.347406	1.34275e-57
ERH	0.346709	4.16239e-76
CNTLN	0.345479	5.51058e-58
PSMC3	0.345456	3.60613e-63
KIF18A	0.344942	3.85554e-35
LIG1	0.343319	1.25755e-47
RACGAP1	0.341261	4.38493e-36
CKAP5	0.340365	9.76883e-30
CDCA4	0.340221	1.94939e-53
GPSM2	0.339	7.21448e-35
SPC24	0.337079	5.89141e-45
DSN1	0.336943	6.00976e-62
EIF4EBP1	0.335256	1.42839e-39
HSPB11	0.334	2.17061e-46
PRRX2	0.333906	1.84803e-62
BANF1	0.331982	1.19239e-64
HP1BP3	0.331933	4.31452e-24
PHF19	0.329441	7.93502e-50
NME1	0.329077	1.54008e-35
LDHA	0.328362	3.14161e-61
MCM2	0.32824	1.335e-55
COMMD4	0.324947	8.73027e-50
HNRNPM	0.324688	5.37479e-54
PCP4	0.323303	1.03113e-11
PSME2	0.322751	4.12245e-37
CHAF1A	0.32259	4.42368e-57
SNRPG	0.322333	1.0416e-47
TMEM160	0.321974	1.85876e-53
BUB1B	0.321653	1.76039e-38
CCDC34	0.321477	3.25051e-47
C1QL1	0.320008	7.6885e-36
NDE1	0.319457	1.18954e-30
NCL	0.316356	3.69898e-58
H1FX	0.316259	2.10534e-41
TUBA1A	0.316057	6.66762e-65
RAC3	0.31592	4.86193e-48
TRIM59	0.313131	2.47135e-29
LMNB2	0.312407	1.25393e-48
HPF1	0.311642	1.9658e-54
PHGDH	0.309174	2.60412e-51
PIF1	0.308297	1.24982e-24
POLD3	0.307689	3.24407e-44
TWIST1	0.307601	8.6186e-40
MSH6	0.306561	2.72786e-39
CBX3	0.30647	2.73945e-44
HSPA8	0.306165	7.30936e-49
CRABP2	0.304759	4.94567e-52
MAB21L2	0.304509	4.32441e-62
PCOLCE	0.304355	1.26538e-59
NAP1L1	0.301817	7.64791e-73
HIST1H1A	0.300684	9.47203e-18
IFI44L	0.300237	8.11265e-25
RFC3	0.299461	2.26633e-52
DIAPH3	0.29829	2.82356e-45
PPIH	0.298216	2.29097e-48
PTGES3	0.297612	1.58749e-52
SEPT7	0.297611	2.66451e-52
MRPL51	0.297034	4.28016e-32
B2M	0.296901	1.16304e-22
HIST1H1D	0.295309	4.58227e-22
COL1A1	0.295227	7.60612e-104
KIF14	0.293871	1.584e-29
HMGN1	0.292608	3.82047e-75
CENPJ	0.292477	7.8653e-51
WDR76	0.291526	2.09318e-50
DTL	0.291313	3.57034e-54
ATAD5	0.289572	1.02136e-56
SAP30	0.289396	4.10793e-31
VRK1	0.288684	3.91966e-49
PSMC3IP	0.28823	1.89337e-50
CNTRL	0.287662	2.42792e-32
NME4	0.286939	3.7866e-41
HDGF	0.286773	1.91976e-17
HNRNPAB	0.286331	1.47144e-31
SRSF10	0.286201	1.89384e-48
CASP8AP2	0.285745	9.9814e-43
LBR	0.285548	7.23415e-22
C12orf57	0.285278	4.94652e-60
HNRNPA1	0.28505	1.37121e-191
BRCA1	0.28505	6.6103e-53
CMC2	0.285006	2.04639e-30
MAD2L2	0.28486	1.88366e-44
RHEB	0.284553	1.31796e-30
MAGOHB	0.283431	2.41727e-39
DNAJA1	0.282594	3.06004e-39
DCN	0.282297	3.72879e-08
CTHRC1	0.281488	1.60688e-28
CDCA7	0.280545	1.65699e-55
ESCO2	0.27941	3.80979e-40
HMGXB4	0.279154	3.92525e-42
TPM4	0.279066	6.15784e-37
MCM10	0.278717	1.30889e-48
OIP5	0.278677	5.22295e-43
RBMX	0.278353	5.65655e-27
TMEM106C	0.278312	4.90231e-30
SNRNP40	0.277795	7.69192e-39
RPA3	0.277542	3.58425e-32
CACYBP	0.277311	2.37773e-32
SET	0.276982	3.20152e-45
ZNF714	0.276262	8.63475e-43
NCAPD2	0.275663	1.19385e-27
CEP55	0.273696	6.16421e-32
HNRNPA3	0.273257	1.51251e-46
SPDL1	0.273027	3.14201e-32
FAM83D	0.272951	2.45302e-26
EMP3	0.272815	1.54243e-49
HACD3	0.27227	1.03871e-32
CCDC18	0.271984	8.97404e-36
TCEAL7	0.270303	3.25571e-33
ACAT2	0.269235	2.78836e-25
MAB21L1	0.26847	5.57272e-34
PLEKHO1	0.268242	1.03145e-44
CDK5RAP2	0.267812	4.13157e-33
RBBP7	0.267737	8.37115e-25
GLO1	0.26669	8.94614e-29
H3F3A	0.265904	5.68231e-166
PTMS	0.265751	1.3985e-11
ITGAE	0.264013	4.71736e-27
TRA2B	0.263882	2.42353e-36
G2E3	0.263126	5.62099e-22
HNRNPH3	0.262812	5.13511e-36
COL1A2	0.262806	1.6997e-81
CNN3	0.262481	1.96005e-53
MZT2B	0.261681	5.22234e-44
GPX8	0.260933	2.9305e-36
MGME1	0.260895	8.91504e-36
UQCC2	0.260393	7.2618e-28
IGF1	0.259687	6.17437e-05
MYBL2	0.259577	2.31529e-32
RPS20	0.259518	1.86247e-84
HMGA1	0.259297	3.43535e-24
RPL21	0.257522	2.62326e-162
FUS	0.256548	2.12616e-45
ARHGAP11A	0.256234	1.10959e-31
FIGNL1	0.255323	8.54357e-41
METRN	0.254277	1.04714e-21
FANCL	0.25426	1.65947e-32
XRCC2	0.254044	3.11376e-43
RPLP0	0.254015	3.6158e-104
POC1A	0.253778	2.63622e-44
HSP90AA1	0.25087	1.80328e-30

## Sheet: Cluster 5
Gene	LogFC	pVal
PRG4	2.73756	0
TNMD	0.955932	4.89461e-100
ITM2A	0.905894	1.30789e-131
GAS2	0.878122	1.63611e-236
SFRP2	0.849199	8.52876e-277
MGP	0.812647	2.75888e-202
CNMD	0.70529	2.69247e-172
PTN	0.677333	0
C2orf40	0.661756	1.21697e-165
COL2A1	0.64337	4.97482e-165
PEG10	0.601759	6.72174e-117
TRPS1	0.587234	9.50542e-149
COL9A3	0.575323	4.66969e-232
OGN	0.566324	6.53871e-103
POMC	0.565634	6.85236e-68
COL1A1	0.558093	0
GAS1	0.552749	2.2219e-172
NFIB	0.522558	2.07347e-193
COL1A2	0.521193	0
ZFHX4	0.506524	1.9788e-113
DLK1	0.501457	1.44915e-59
COL9A2	0.493537	3.15867e-179
SCX	0.489468	2.73785e-94
MAB21L1	0.473989	2.88942e-105
COL11A1	0.456798	9.29702e-103
EBF3	0.439014	4.80212e-92
CDH11	0.435755	2.82238e-132
RGCC	0.433513	2.11674e-51
SCG5	0.428249	4.32943e-70
PMP22	0.428053	5.8377e-109
NEFL	0.427268	2.76063e-29
FN1	0.426184	4.49987e-61
COL9A1	0.422095	1.05584e-83
PRR16	0.419547	9.31164e-72
MEG3	0.417168	6.08991e-90
SRGAP1	0.413391	2.86252e-76
BOC	0.412881	6.89816e-108
MIA	0.411314	6.78127e-69
PDGFRA	0.410225	4.9403e-119
RPS12	0.409313	0
CAPN6	0.408089	1.66374e-75
MAB21L2	0.40274	8.46407e-128
RND3	0.395856	4.17334e-64
NPY	0.387082	2.50657e-22
CPE	0.386447	6.71463e-209
HMCN1	0.385351	2.07829e-80
ADAMTS6	0.383283	6.75504e-57
ELN	0.38134	1.79703e-90
RFLNA	0.38104	6.53533e-83
EIF3H	0.377305	6.80499e-155
FGFR1	0.372763	2.75212e-73
PTX3	0.369344	1.24895e-37
PPIC	0.367608	1.5871e-74
TSPO	0.355331	5.19295e-106
GRID2	0.353212	3.46334e-40
RPS11	0.349863	2.50417e-281
NDRG2	0.346002	4.56896e-72
CTHRC1	0.344028	1.98058e-60
FZD2	0.343619	2.39264e-91
FRZB	0.342867	8.83534e-61
SCRG1	0.340955	1.77515e-22
CADM1	0.338981	2.93855e-82
RUNX1T1	0.338584	1.7788e-70
RNF175	0.338434	2.36346e-73
RPS19	0.338251	0
SERTAD4-AS1	0.336154	3.2003e-55
FOXC1	0.335397	4.04195e-55
PCDH7	0.332669	7.02763e-43
EEF1D	0.329577	1.88883e-171
HNRNPA1	0.328374	4.06812e-267
TPR	0.325201	2.6342e-34
MEST	0.321564	1.15323e-143
SOX5	0.320771	1.12254e-47
RPL18A	0.320504	2e-305
LHFPL6	0.316939	4.90719e-53
SNHG8	0.31674	8.68823e-72
GLI3	0.315838	9.26801e-65
NEFM	0.313917	1.71143e-15
MEX3B	0.313373	6.20236e-58
EMILIN1	0.312524	6.14624e-91
RPL15	0.312119	0
IFI44L	0.312033	4.09568e-53
RPSA	0.311267	1.75345e-267
MDFI	0.311038	9.81702e-120
NNAT	0.310593	1.10558e-92
COL12A1	0.310245	3.09227e-37
IL11RA	0.309497	1.15183e-103
FOXP1	0.309487	2.20708e-29
PDZRN4	0.308909	3.68863e-65
IGFBP5	0.308034	1.07171e-44
CNN3	0.307232	4.52465e-108
RPS27A	0.304376	0
CCND2	0.304245	2.7373e-66
PLAC9	0.303416	2.18778e-42
RPL21	0.303118	0
DNM3OS	0.300717	2.91391e-60
RPL22	0.300077	4.38544e-280
RPL13A	0.299526	8.82498e-281
TPBG	0.298233	2.80947e-38
PRELP	0.297461	2.47404e-46
SERTAD4	0.295978	2.02425e-52
RPS13	0.295913	0
COL8A2	0.295541	1.99837e-63
RPL19	0.294238	1.61811e-293
NPM1	0.293582	9.92957e-267
RPS3A	0.292468	0
RPL34	0.292234	5e-296
CIRBP	0.292133	6.5776e-122
RPL30	0.291719	0
MEOX2	0.291659	1.31261e-45
MARCKS	0.29	1.19175e-106
C9orf3	0.289793	1.34139e-45
SOX9	0.289461	5.56702e-46
CKAP4	0.288949	7.73744e-54
RPL32	0.286389	0
RPL6	0.286264	0
RPLP1	0.285035	1e-302
SLC8A1	0.283354	6.99721e-48
RPS16	0.282356	2.172e-272
PCOLCE	0.2822	2.05147e-70
NETO2	0.279982	8.46522e-20
NPW	0.278357	4.7717e-65
KCNMA1	0.278143	4.79765e-46
COL8A1	0.276809	4.88109e-22
RPL10	0.276519	3.11839e-275
MFAP4	0.273609	3.76965e-98
EBPL	0.272154	7.90225e-66
IGF2.1	0.271943	4.35468e-44
CD83	0.271747	1.90353e-40
CA10	0.271255	2.67331e-44
RPS24	0.270837	0
RPL10A	0.270086	5.83553e-243
RPL37	0.269758	7.99992e-265
RPL27A	0.269538	4.05678e-219
NACA	0.269328	3.32223e-234
RPS4X	0.26764	3.86891e-142
TNFAIP8	0.26655	1.87859e-40
RPS23	0.26622	3.58861e-286
RPL11	0.266001	2.70912e-253
RGS2	0.265602	2.18429e-31
SELENOM	0.265488	5.31465e-56
NOP53	0.264515	8.50537e-65
CRTAP	0.263565	4.26952e-61
SETBP1	0.262401	2.66375e-41
KAT6B	0.259828	4.75119e-35
RPL13	0.258002	1.08995e-287
EEF1A1	0.257861	1e-305
NRXN1	0.257734	1.35327e-23
LGALS1	0.257491	1.18732e-165
GPM6B	0.256755	4.60417e-39
CDC42EP5	0.255546	2.95314e-91
EEF1B2	0.254883	4.30735e-84
SOX6	0.25316	2.26353e-39
RPS8	0.252718	3.1299e-284
C1QL1	0.251946	1.03235e-36
RPLP0	0.251661	5.74847e-183
ISLR	0.251269	2.35225e-52

## Sheet: Cluster 6
Gene	LogFC	pVal
COL21A1	1.43836	4.49218e-267
KRT17	1.36676	8.62021e-75
SLC26A7	1.19377	7.69459e-157
SPARCL1	1.18415	1.3657e-149
ISL1	1.18117	3.93702e-205
COL3A1	1.14632	0
CRABP1	1.0264	0
PRSS12	0.843786	4.63306e-111
NEFM	0.831248	1.98119e-60
SELENOP	0.830553	5.43133e-172
VIM	0.796654	2.3686e-260
POSTN	0.796211	1.44058e-48
CPE	0.794298	0
ZNF385D	0.787914	6.38417e-149
IGF1	0.785842	4.89881e-40
OSR2	0.758493	7.933e-113
LMO4	0.73612	2.08363e-133
UBE2E3	0.732971	1.15696e-176
SIM2	0.721441	4.00868e-124
NRP2	0.703043	1.70806e-92
SOX11	0.697251	4.00161e-130
TSHZ2	0.696883	8.641e-127
LGALS1	0.693063	0
TSC22D1	0.670024	2.58171e-84
SULF1	0.66951	2.70381e-85
NNAT	0.663234	4.77892e-222
LUM	0.658413	3.22697e-33
NTRK2	0.647378	4.58747e-107
COL5A2	0.642768	4.35749e-129
PRRX1	0.637416	4.50228e-267
TGFB2	0.63422	2.24886e-114
TBX2	0.631412	1.73813e-120
LRRC17	0.626151	1.12531e-113
SHOX2	0.624435	6.88731e-85
AKAP12	0.623215	2.01619e-94
AMD1	0.620787	1.45723e-120
TUBA1A	0.610767	2.68219e-148
TSHZ1	0.604602	4.28804e-102
NELL2	0.600982	5.82473e-79
HAND2	0.597211	5.39032e-104
ID3	0.594788	2.1504e-131
IGFBP3	0.589066	1.37094e-43
TUBB2B	0.584321	1.94013e-108
BASP1	0.541897	1.27634e-172
KCTD12	0.540164	7.90298e-80
MLLT11	0.537257	1.50026e-103
ID2	0.536379	1.5835e-45
MFAP4	0.534582	1.53749e-148
PTX3	0.523269	2.75024e-38
DKK2	0.504196	1.58189e-64
SFRP1	0.503815	8.30038e-54
CAPN6	0.500518	1.85265e-57
COX6C	0.50005	7.74998e-180
RBP1	0.49545	2.06816e-70
DCX	0.495121	1.56453e-66
TCF4	0.491491	6.3147e-95
NFIA	0.490972	1.06665e-105
IQGAP2	0.49071	5.57231e-71
MRPS6	0.484949	2.85709e-119
MIR99AHG	0.482585	2.13441e-104
HOXA11	0.480866	4.12174e-65
NKAIN4	0.479655	1.53706e-78
ZNF503	0.478548	1.14884e-77
EBF1	0.475409	2.51717e-90
MGP	0.475323	8.82983e-109
DOK6	0.474388	1.50904e-66
ANXA2	0.474276	5.00788e-157
NOVA1	0.472532	6.54063e-75
FIBIN	0.463014	2.20189e-44
ZADH2	0.461378	1.81673e-79
CXCL14	0.455535	2.8003e-14
COL1A2	0.453883	0
BMP5	0.44813	5.4168e-67
NFIB	0.445436	3.85291e-113
IGFBP4	0.443763	9.37919e-89
CEP126	0.442835	6.18946e-57
COL1A1	0.440844	1.66142e-274
GLT8D2	0.4403	2.36406e-99
CTSC	0.436885	1.94612e-27
PFN2	0.432646	2.10419e-67
IL11RA	0.430059	6.96161e-139
FSTL1	0.429825	5.60384e-82
OLFM2	0.428411	4.90842e-88
PDE5A	0.418073	4.66762e-63
C1orf54	0.413738	1.36941e-96
PDZRN4	0.412133	1.16888e-69
CDC42EP5	0.407939	3.40679e-118
MMP2	0.407415	2.35429e-80
CRABP2	0.401499	4.86875e-77
THBS4	0.401435	4.57536e-35
SH3BGRL3	0.401161	5.59634e-77
OPRK1	0.401046	2.69776e-47
OLFML3	0.39867	4.23781e-86
RNF175	0.398122	6.23606e-75
VCAN	0.396264	2.52818e-48
NREP	0.393196	7.21693e-79
C11orf96	0.385599	6.00534e-46
TMEM100	0.382493	7.32446e-35
HMGA2	0.378521	4.02465e-65
MEIS3	0.377666	1.45677e-60
MDK	0.37534	6.50798e-214
MEST	0.373522	7.23543e-49
MFAP2	0.365919	2.53867e-89
PBX3	0.365715	7.26313e-37
IFI27L2	0.361809	7.14366e-49
CCDC144NL-AS1	0.361008	6.15511e-42
ID1	0.359416	3.01033e-53
PRRX2	0.35941	1.08864e-65
CITED1	0.358185	1.53656e-35
SLC5A3	0.357402	6.29761e-51
COL6A3	0.354123	9.7919e-52
CXCL12	0.352628	4.35734e-50
C12orf57	0.351946	3.05787e-104
MEIS1	0.350858	2.11073e-55
GPC3	0.350082	1.70769e-41
SPRY1	0.348595	3.33813e-21
MAB21L2	0.348373	1.53972e-45
PPP3CA	0.344029	5.8248e-37
EMILIN1	0.343762	5.38211e-79
ZIC2	0.340225	6.64135e-28
EPB41L2	0.339546	3.26672e-49
TBX3	0.336736	5.7737e-45
MAP2	0.335132	2.01495e-51
SESTD1	0.334073	1.45417e-38
CALD1	0.332349	2.886e-107
TPM4	0.330015	6.29362e-53
IFITM3	0.328294	5.50768e-74
FBLN1	0.327646	6.93345e-68
PRICKLE1	0.327497	9.18565e-51
SYNPO2	0.326867	1.80742e-50
PLK2	0.325502	3.19457e-37
WLS	0.32068	3.80522e-48
CD81	0.320051	6.92529e-149
LITAF	0.319664	2.34717e-56
HNRNPA1	0.319529	7.16495e-230
TWIST2	0.314701	1.75782e-45
PGM5-AS1	0.312454	5.92311e-16
ETV1	0.312114	4.91323e-35
SLIT3	0.310443	1.34787e-48
PDGFRA	0.309991	1.1946e-60
CREB5	0.309654	1.71719e-36
KCNQ1OT1	0.307957	4.72398e-64
RHOU	0.307231	1.1119e-35
EDNRA	0.305681	3.60506e-35
MARCKSL1	0.305109	3.53589e-148
PKIG	0.301808	9.72612e-35
GSN	0.301344	3.01719e-48
ZEB2	0.301022	8.5697e-28
HOXA10	0.300088	2.93663e-36
RGS10	0.299729	1.6709e-28
PLPPR3	0.299312	6.03134e-48
CTHRC1	0.299123	5.4606e-29
SESN3	0.298829	3.59153e-41
LIMS1	0.29514	2.36276e-35
SIX1	0.294339	2.12841e-36
NPM1	0.293902	5.36811e-197
GABRA2	0.293841	9.0793e-37
LDB2	0.292618	1.10953e-39
DUSP4	0.291922	3.96058e-43
TTN	0.291365	6.00656e-37
PCDH18	0.291214	5.01145e-43
CDK6	0.290496	2.00225e-35
TSPO	0.289927	1.75102e-51
ACTG1	0.289346	5.01282e-111
RPS20	0.28879	3.5477e-151
B2M	0.287471	1.42488e-41
CTBP2	0.287051	7.55199e-35
PLAC9	0.287032	1.78661e-25
RBFOX2	0.285773	5.42528e-51
FAM213A	0.284598	2.18808e-31
CCND1	0.284416	6.19728e-44
MAP1B	0.283676	1.64748e-38
SPTBN1	0.281469	2.17204e-35
TOX3	0.28117	5.96903e-21
SEMA3A	0.280891	8.69251e-27
IFITM2	0.280783	2.54264e-36
TTC3	0.277747	2.86773e-61
MARCKS	0.276438	1.1738e-143
MDFI	0.273333	1.44372e-85
RND3	0.272849	8.91265e-23
CALM2	0.272512	4.19746e-47
TMTC1	0.272364	8.67914e-44
FAM110B	0.271667	1.83973e-29
PCP4	0.271555	0.0152494
GJA1	0.270765	1.30538e-30
EFEMP1	0.26947	2.90311e-24
CTSK	0.268273	8.66519e-46
PLEKHO1	0.267626	2.8234e-47
ANGPT1	0.26698	2.88743e-15
CCDC141	0.266765	4.75276e-41
PCDH10	0.266709	7.92684e-28
PDE1A	0.266437	2.95024e-27
ITGA4	0.265585	6.17462e-33
NPY1R	0.2655	4.96336e-18
FUT8	0.263269	2.30092e-28
MAGED2	0.26222	1.13454e-71
PTN	0.26167	1.22875e-90
FXYD6	0.260604	3.22553e-33
SOCS1	0.257293	1.50824e-29
NUPR1	0.257165	2.37693e-27
CCL2	0.25612	9.01248e-12
HGF	0.255547	3.52051e-30
STMN1	0.254674	1.78398e-102
CIRBP	0.254602	9.46892e-97
COL6A2	0.25354	2.79232e-59
PDZRN3	0.253306	1.44681e-38
PRKG1	0.252388	7.36239e-32
ZNF428	0.250627	5.85861e-54

## Sheet: Cluster 7
Gene	LogFC	pVal
NEFL	1.16499	8.12562e-96
CRABP1	0.944004	0
NFIB	0.861157	9.3455e-281
PTN	0.856483	1.58434e-280
GAS2	0.839707	3.00661e-131
NEFM	0.802196	1.77083e-46
FOXP1	0.800552	2.17551e-123
LHX9	0.740281	6.77898e-116
NPY	0.722159	3.45643e-39
MGP	0.699213	1.3745e-121
GAS1	0.680756	6.32553e-158
PRRX1	0.674381	4.11299e-170
CD83	0.651469	9.27121e-99
MARCKS	0.624556	7.23271e-198
GRID2	0.623568	1.61296e-74
TRPS1	0.617066	6.01375e-112
COL1A1	0.602312	1e-298
MAB21L2	0.594469	1.16245e-168
LHFPL6	0.592169	1.46459e-102
RND3	0.576579	8.65188e-69
LGALS1	0.575578	0
RGCC	0.56941	2.12768e-70
PRR16	0.532929	2.17837e-83
COL14A1	0.529965	6.31336e-55
RAP2B	0.502695	3.28385e-61
HNRNPA1	0.488307	0
RPS12	0.469262	0
EBF3	0.456675	7.89901e-80
PTX3	0.451828	6.30054e-46
COL1A2	0.437417	4.00509e-240
ELN	0.429774	2.15607e-67
FAM181B	0.428276	6.83037e-69
IGFBP2	0.417724	2.15075e-100
EIF3H	0.410741	6.99182e-137
FLRT2	0.406143	2.28151e-46
COL3A1	0.40537	4.54099e-64
GLI3	0.401295	1.08312e-61
PCDH8	0.39238	3.91757e-48
EEF1D	0.391524	9.06243e-194
RPSA	0.382747	1.76222e-261
BOC	0.379967	1.76354e-67
RPS19	0.379746	0
RPL18A	0.378284	6.11413e-289
TSPO	0.37632	2.01843e-92
FOXP2	0.37482	2.88095e-49
PBX3	0.371888	3.27604e-55
RPL13A	0.367252	0
NBL1	0.365022	1.56339e-42
MDFIC	0.360717	2.22002e-46
NPM1	0.3536	2.98614e-269
KCTD12	0.352181	4.91448e-50
RPS11	0.347983	1.80888e-243
IFI44L	0.347348	2.7222e-61
TNFAIP8	0.344547	3.01889e-48
COL11A1	0.344056	4.49114e-53
FABP5	0.34171	2.45305e-68
RERG	0.338884	1.11739e-44
RPL37	0.338473	8.13912e-275
RPL19	0.338295	2.49069e-294
RPL21	0.33435	8.575e-287
RPS13	0.331744	4e-297
MEX3B	0.33135	7.07737e-44
COL5A2	0.3286	5.29823e-45
RPLP0	0.326308	5.06156e-216
FGFR1	0.324223	1.5303e-57
GDF10	0.323534	6.61917e-36
CDH11	0.323417	1.88087e-72
RPL15	0.323269	4e-305
CCND2	0.321767	2.65191e-49
SCX	0.31695	1.21707e-39
RPLP1	0.316064	1.56528e-291
EIF3F	0.315042	5.07038e-110
RPL6	0.314716	1.38292e-272
ALCAM	0.314085	1.15255e-21
SMOC2	0.313848	1.8084e-32
RPL27A	0.312699	4.82468e-211
TWIST1	0.31237	9.59672e-32
RPL22	0.311019	1.15086e-190
NEXN	0.310088	2.27834e-37
SULF2	0.307285	3.87695e-29
FBLN1	0.305556	2.09021e-56
EEF1B2	0.305311	5.46845e-95
RNF175	0.305159	2.7027e-54
RPS3A	0.305048	2.38642e-254
RPL32	0.303556	1.11193e-253
EIF3E	0.303502	1.35293e-99
TOX3	0.303087	1.57005e-30
RPL23	0.301684	3.44448e-171
GALNTL6	0.301519	3.21033e-39
MAB21L1	0.301056	8.19457e-31
EMILIN1	0.300199	8.33285e-59
NACA	0.299825	2.39288e-202
CRABP2	0.296346	8.93193e-60
RPL34	0.295903	6.56821e-228
GLT8D2	0.295386	3.78375e-43
RPS16	0.295014	5.3415e-193
CIRBP	0.294842	2.90725e-106
RPS8	0.294741	2.32414e-240
IGFBP4	0.294324	7.50031e-59
RPS25	0.293277	2.13722e-211
C3orf58	0.293056	9.13621e-30
RPL13	0.291885	7.8028e-213
RPL7	0.290319	2.08558e-179
IL11RA	0.289839	2.93483e-68
RPS27A	0.289637	2.06645e-258
RUNX1T1	0.287033	4.7288e-38
BCL11A	0.286781	2.02475e-26
TPM2	0.286442	9.08413e-114
NRXN1	0.28596	5.93177e-23
AP1S2	0.285238	6.42999e-22
NOP53	0.284703	7.62862e-53
RPL4	0.284392	5.44264e-158
RPL24	0.282637	3.86333e-185
BASP1	0.28184	2.22556e-62
SCG5	0.281838	2.0414e-24
EBF1	0.281071	3.64303e-24
RPL10A	0.280768	2.72033e-160
SNHG8	0.279459	2.9141e-45
EPHA4	0.27718	2.13964e-25
ZIC2	0.276712	3.37899e-26
RPL11	0.275417	3.64066e-210
NFIX	0.274842	9.69483e-39
RPL14	0.272943	4.16956e-181
MGST1	0.272677	6.8493e-26
FBN2	0.27255	2.36486e-37
RPS27	0.271461	1.83862e-217
RPS20	0.270332	1.69619e-124
EPB41L2	0.269739	1.03731e-26
NPW	0.26905	8.26033e-48
RPL30	0.268251	1.0807e-228
FZD2	0.267995	1.2689e-48
NNAT	0.266886	3.34812e-58
RPS15	0.265432	2.61094e-185
RSL1D1	0.263895	2.7971e-39
ZFP64	0.262626	6.01099e-32
LTBP1	0.261147	2.0395e-22
MFAP2	0.259264	1.22784e-46
SCRG1	0.259208	2.91247e-11
AUTS2	0.258764	6.99967e-32
KAT6B	0.257695	2.51932e-27
PRRX2	0.25754	4.32906e-34
MLLT3	0.256852	1.48189e-26
RPL39	0.256458	2.6671e-176
RPS24	0.255445	5.41083e-196
RPL23A	0.253407	6.17305e-167
EBPL	0.252562	9.2177e-40
MPDZ	0.25221	6.53904e-26
PRSS23	0.250746	3.55432e-21
RPS9	0.25056	7.11085e-177
ITM2A	0.250395	1.16915e-11
SERTAD4	0.25003	3.26279e-27

## Sheet: Cluster 8
Gene	LogFC	pVal
KRT19	1.81488	0
CKB	1.78116	0
BNIP3	1.75586	0
PGK1	1.40586	0
ENO1	1.33788	0
NDUFA4L2	1.13327	5.20156e-103
PKM	1.08731	0
LDHA	1.07425	0
TPI1	1.06745	0
ANXA4	1.05715	0
C4orf3	1.00553	0
PTGDS	1.00264	4.21868e-39
SLC2A1	0.994874	4.03356e-178
ODC1	0.985744	1.05019e-188
ATP1B1	0.920045	0
GAPDH	0.900445	0
TMEM176A	0.898796	1.06514e-265
EPCAM	0.89847	0
CAMK2N1	0.894849	0
SLC16A3	0.887598	2.59425e-227
AGPAT2	0.887053	0
PLOD2	0.872116	1.41307e-261
FAM162A	0.867529	2.05218e-290
S100A14	0.85591	2.02952e-137
CITED2	0.843522	2.59841e-255
IGFBP2	0.843254	1.41983e-168
IRX3	0.835331	5.78108e-144
CLEC18A	0.833457	7.12348e-212
MIF	0.822151	0
HPN	0.817588	0
P4HA1	0.808749	3.94197e-246
RHOB	0.800416	1.50995e-195
CDKN1C	0.796725	5.67001e-134
CLEC18B	0.792199	4.42655e-215
SERPINE2	0.789636	1.06196e-202
SMS	0.753868	2.26919e-239
TMEM176B	0.75293	1.08652e-249
SPP1	0.741147	7.0255e-138
APOE	0.7396	1.55693e-251
MPC2	0.734219	0
C1QTNF12	0.729594	8.62789e-162
LGALS2	0.727981	1.28901e-206
GPI	0.723025	3.57303e-190
EMID1	0.722059	3.67312e-221
CD24	0.712331	1e-307
FTL	0.711022	0
RBPMS	0.706206	8.93494e-284
JUNB	0.690998	2.29691e-137
ENO2	0.687142	1.24006e-158
EZR	0.685908	1.27392e-224
KCNJ15	0.68175	1.00849e-191
NPC2	0.681231	0
PPP1R16A	0.680803	1.66137e-152
SMIM24	0.678061	3.0319e-245
CLDN7	0.6707	2.28707e-234
CYBA	0.666719	7e-295
SLC3A1	0.653497	9.21401e-162
NR2F6	0.653432	9e-295
VDAC2	0.652497	4.43858e-268
PDGFA	0.648008	4.42253e-156
CLDN3	0.64472	5.4889e-278
PDZK1	0.643882	5.43009e-228
AK4	0.642672	4.99701e-185
BSG	0.638547	0
EMX2	0.63489	4.74195e-175
ALDOA	0.632171	2.92665e-186
NDRG1	0.630874	1.156e-113
PPP1R1A	0.625982	1.59172e-212
BCAM	0.624344	3e-297
SPINT2	0.623652	0
SLC44A4	0.610081	1.17631e-202
PCBD1	0.608954	0
SDC4	0.608187	2.874e-158
FBXO17	0.604898	2.9469e-205
TMEM256	0.60219	1.82162e-169
SLC27A2	0.600884	4.28526e-127
RAB25	0.600327	2.16695e-143
CLDN4	0.600304	1.54467e-144
FXYD2	0.597058	6.8321e-160
PFKP	0.596157	3.24037e-140
FMO1	0.590789	4.14995e-117
FTH1	0.585045	0
S100A1	0.585036	2.31739e-77
HES4	0.584086	6.63925e-132
CCDC198	0.582888	5.77484e-163
CEBPD	0.581534	5.16933e-168
IGFBP7	0.581102	6.6349e-277
CSTB	0.580516	1.99519e-172
PPP1R14C	0.577787	2.5108e-141
PLEKHA1	0.574621	8.68229e-188
CLIC1	0.574064	0
HOOK1	0.574007	3.63696e-166
SNHG7	0.571026	4.82019e-98
ID4	0.570569	2.34546e-83
ADAMTS1	0.570209	8.79323e-92
NEU1	0.558785	2.26171e-144
PGAM1	0.557919	1.01683e-241
SMIM1	0.557642	2.06194e-143
CD151	0.555518	1.27133e-203
UGT2B7	0.555437	5.72018e-157
EPS8L2	0.552446	2.22396e-175
EIF1	0.550902	2.48972e-261
TPD52L1	0.548282	2.67544e-59
ARID3A	0.547221	1.07334e-162
ANKRD37	0.545746	1.82852e-125
APLP2	0.545017	2.29605e-189
LINC01781	0.54189	6.21886e-144
ITM2B	0.535429	0
IER2	0.534727	2.6028e-156
TMEM92	0.534569	4.05123e-82
CHCHD10	0.533089	1.06654e-148
HINT1	0.530486	0
ACAA2	0.526482	8.57399e-225
SLC39A4	0.524281	2.1962e-80
CYB5A	0.52397	1.71502e-233
GPR146	0.520505	6.68294e-56
MSRB1	0.519205	2.03619e-145
CYSTM1	0.518198	1.23071e-187
ACOT13	0.515972	3.7858e-133
CD9	0.511435	3.23063e-155
TSTD1	0.510701	1.54828e-93
TMCC1	0.510021	3.64794e-101
TMEM141	0.50889	9.82989e-133
PAX8	0.507759	1.65298e-165
UNCX	0.506053	3.78883e-69
C1orf43	0.504118	5.59352e-171
RIDA	0.503577	1.33234e-179
MARVELD3	0.501137	2.44683e-121
BRI3	0.498929	4.66044e-190
CCNG1	0.49662	9.67606e-150
TMBIM6	0.495443	0
RIT1	0.495235	3.22517e-108
MYO6	0.491795	1.5041e-132
DUSP9	0.491705	1.14714e-82
HNF1B	0.490775	4.1744e-131
CCNB1IP1	0.490045	1.75333e-140
KRT18	0.487992	1.76746e-177
ZFAS1	0.484502	2.82019e-128
DARS	0.483374	5.6095e-140
F10	0.480726	1.44206e-105
CXXC5	0.480699	1.66361e-198
MFSD10	0.478927	8.04082e-151
FGFR3	0.477005	9.22051e-118
AIG1	0.473833	5.63655e-195
CD46	0.47183	3.39086e-170
ATP6V1F	0.471657	1.18551e-186
MIR210HG	0.467176	1.23662e-128
SYAP1	0.466553	3.5067e-122
VEGFB	0.463478	3.6803e-153
POU3F3	0.461359	2.32058e-111
CLDN6	0.459041	1.1197e-64
EGFL7	0.458879	2.08308e-96
LHX1	0.457757	1.27886e-101
KRT8	0.454733	3.01563e-181
ENPP3	0.454683	1.74263e-105
GPX4	0.454358	4.20248e-189
CYS1	0.453608	1.33739e-152
VEGFA	0.452944	3.14492e-122
PLIN2	0.452404	4.25923e-74
CALM3	0.451499	1.64023e-165
KLF6	0.451166	1.04873e-74
CLU	0.448123	2.54792e-179
DPP4	0.443386	2.67036e-117
CLEC18C	0.442899	4.69231e-91
QPRT	0.43945	1.90255e-148
PRSS8	0.437621	3.73745e-118
JUN	0.437289	7.51497e-81
FAM120AOS	0.436864	1.02353e-66
TXNIP	0.431333	2.69563e-95
FLRT3	0.430725	8.01151e-106
KDELR1	0.427716	3.86158e-191
IMPA2	0.426937	1.31999e-146
GLYATL1	0.425489	5.07917e-69
LGMN	0.423086	5.61728e-105
BIN1	0.421438	4.51928e-117
RTN4	0.420106	9.91781e-177
ASAH1	0.418677	8.80079e-112
PNRC1	0.4186	7.06535e-157
CARHSP1	0.415347	2.21121e-125
RNF181	0.412928	1.42525e-148
TOMM20	0.412814	1.36512e-149
RNASET2	0.412074	1.94975e-83
MXRA7	0.410784	2.61494e-97
DDIT4	0.410424	1.68507e-65
NEAT1	0.4095	5.56958e-91
VKORC1	0.408816	2.19795e-138
XBP1	0.407296	8.50585e-102
CRACR2B	0.407147	7.63634e-79
MGST3	0.405241	2.12836e-200
SPINT1	0.404354	1.45935e-137
SLC9A3R1	0.403845	2.82629e-150
ATP5IF1	0.403729	1.47846e-254
SINHCAF	0.402442	3.71143e-103
SLC6A8	0.402255	6.00509e-36
STX3	0.400818	2.15613e-118
LAMTOR5	0.395906	3.0582e-177
LAPTM4B	0.394832	1.11915e-139
CRYAB	0.394593	5.75169e-37
DYNC2LI1	0.393933	3.1789e-111
TXN	0.393373	1.58179e-151
LSR	0.392343	4.52546e-113
S100A10	0.392112	2.41018e-155
PCBP1	0.391743	5.4148e-165
LINC01320	0.391177	3.54116e-84
VIL1	0.391099	5.82376e-102
TSPAN4	0.391096	9.70706e-98
DPCD	0.390809	8.13921e-107
DMTN	0.389036	1.2562e-94
COL18A1	0.388972	4.31175e-123
MT-ND6	0.388858	4.75049e-66
PURPL	0.386705	4.28878e-79
ALKBH7	0.385588	3.15802e-118
HOTAIRM1	0.384537	2.85156e-54
JAG1	0.382132	2.45747e-91
INSIG2	0.381493	7.43439e-84
ERBB3	0.381207	2.88496e-102
MRPS36	0.379406	3.79465e-176
PERP	0.377952	6.55163e-78
SNCA	0.377628	8.6218e-71
SKAP2	0.37718	9.58724e-94
DAB2	0.376065	8.14653e-107
SLC37A4	0.371973	5.45889e-103
HMGCL	0.370868	2.21609e-110
C19orf33	0.370172	3.09907e-55
FJX1	0.369657	1.34542e-53
VAT1	0.369467	9.81744e-105
ERBB4	0.369316	8.69819e-71
CIDEB	0.368813	8.5946e-85
TINAG	0.368363	7.06566e-78
AMN	0.368262	8.34632e-109
C11orf54	0.368197	1.39435e-114
DDT	0.367686	6.08574e-112
DPY30	0.367543	1.41296e-138
BNIP3L	0.367448	5.27838e-119
WDR54	0.366722	1.33276e-89
CYP27A1	0.366503	6.54853e-73
CUBN	0.360849	2.26394e-75
DBI	0.360818	7.28652e-151
CD68	0.360739	5.01996e-72
CXADR	0.360733	4.82574e-106
LGI4	0.359885	4.14656e-74
ENTPD2	0.35837	7.40652e-82
HOOK2	0.358125	1.90974e-91
GCHFR	0.357335	1.0365e-71
TUBB2B	0.353195	2.04738e-65
ZFP36	0.352534	3.67824e-61
PKN1	0.352363	4.52602e-100
COBLL1	0.351525	1.23416e-68
DSP	0.35134	2.07804e-75
LRRC19	0.350498	4.40475e-83
LINC02381	0.350471	2.65464e-78
RPL41	0.350346	2.00479e-194
POLR1D	0.350223	9.86312e-104
PDLIM1	0.349883	6.82086e-67
EIF4A2	0.348889	2.30863e-125
DCDC2	0.347057	2.11539e-90
FBRSL1	0.347019	1.46236e-91
RNF5	0.346497	2.07953e-120
HES1	0.346455	2.84206e-32
PPFIBP1	0.346237	2.40813e-49
TMEM134	0.345527	2.85897e-101
CD63	0.345452	3.23445e-225
PMM1	0.344997	2.90445e-79
PRR13	0.344984	1.06171e-115
ELSPBP1	0.34402	3.62229e-52
TUBB4B	0.340884	1.845e-151
TSPAN33	0.340796	3.11538e-88
SLC6A13	0.340703	2.87812e-65
GAL3ST1	0.339493	2.25548e-102
IRX5	0.339225	2.53465e-47
MSMO1	0.338986	2.94188e-41
NOP10	0.338049	4.34509e-134
SLC39A1	0.337116	7.16374e-82
ARMT1	0.334792	9.13436e-89
MDH1	0.333259	1.46559e-141
RASSF7	0.332487	5.78513e-83
CHPT1	0.332388	1.547e-95
NDUFA5	0.331451	2.48873e-148
TMEM150A	0.331345	3.10127e-85
HOXB7	0.330484	8.4334e-85
GNG11	0.330374	5.42891e-76
TKT	0.329728	1.36492e-87
BHLHE40	0.32967	7.05675e-72
DSC2	0.329403	1.89864e-84
CCDC151	0.326409	3.78947e-67
ERO1A	0.326361	7.18677e-75
JUND	0.325782	3.10157e-106
SH3YL1	0.325703	2.65159e-80
GSTP1	0.325256	6.69738e-137
GALNT14	0.32308	1.92498e-78
LMO4	0.323042	3.40335e-44
PRKAB1	0.323025	2.68892e-74
PLLP	0.322639	5.45437e-66
RTN3	0.32009	5.07512e-96
TXNDC17	0.319506	1.46052e-89
HSBP1L1	0.319129	2.61035e-67
LDHB	0.318864	2.82135e-186
TCIM	0.31805	8.05045e-43
RNF7	0.318	1.10747e-132
FOS	0.317627	5.29821e-46
RPL36	0.317537	3.51781e-160
UQCR10	0.316363	1.78107e-167
TCEA3	0.315334	3.33334e-58
CD164	0.313614	2.40107e-100
VAMP8	0.312259	1.15787e-126
SAT1	0.312235	1.35876e-67
LRPAP1	0.31145	7.4777e-117
ARF1	0.31137	7.8794e-144
AP1M2	0.310599	1.08456e-68
COX7C	0.310545	2.66147e-178
PNCK	0.309432	6.92057e-27
ARL1	0.308761	4.57916e-99
EGR1	0.308663	5.52614e-49
COX7A2L	0.307625	1.02463e-129
FXYD1	0.307047	1.98477e-35
PNP	0.306721	1.20596e-73
RHOA	0.30584	4.6446e-79
WBP2	0.30549	8.88764e-77
PTTG1IP	0.304747	7.90975e-90
ORAI3	0.304638	1.108e-69
ELF3	0.304188	3.05515e-56
YWHAH	0.30207	2.71083e-38
TMEM258	0.301483	3.99553e-123
C12orf75	0.300261	9.75754e-80
C1orf210	0.300113	3.74471e-78
OCEL1	0.299803	4.94148e-77
ASPH	0.299051	3.81789e-70
NDUFC1	0.299001	4.34342e-133
PHPT1	0.298681	9.7719e-98
HOMER3	0.298222	1.9691e-73
RETREG2	0.298219	4.09643e-74
MXI1	0.297733	7.63016e-71
CRELD1	0.297276	1.66828e-77
CTDSPL	0.296224	1.40559e-77
FGFR4	0.295525	6.64512e-75
PRDX4	0.295437	2.46331e-80
MGLL	0.29517	6.31646e-58
FNBP1L	0.295128	5.77784e-70
ARHGAP29	0.29492	3.92318e-60
ERP29	0.294423	2.74095e-111
EFNA1	0.293394	5.6882e-62
STARD10	0.292736	4.82991e-81
AC087482.1	0.292489	3.21304e-44
CFAP36	0.292366	1.78378e-74
BTG2	0.291553	1.80946e-36
C12orf76	0.291458	1.23441e-70
GIPC2	0.290936	6.37236e-55
GCA	0.289039	1.32064e-67
NDUFA1	0.288969	1.67517e-119
FAM131C	0.28799	3.21656e-62
ECI1	0.28727	5.08277e-92
ECHS1	0.286999	4.17258e-107
IER5L	0.286598	1.28175e-41
BMP2	0.285634	8.14714e-48
JUP	0.285352	3.46796e-74
MALAT1	0.285173	8.59665e-78
PFKL	0.284601	6.49171e-72
HGD	0.284051	9.82245e-70
CREG1	0.283762	1.19261e-66
SYPL1	0.283397	3.57947e-83
RPS7	0.283349	1.22985e-187
IER3IP1	0.283093	5.38812e-88
ARHGDIG	0.282267	5.73764e-43
PALM	0.282259	4.4039e-74
UQCRH	0.282206	8.19331e-95
TRAPPC6A	0.282012	1.34599e-75
PLP2	0.281976	3.70833e-37
COMT	0.281964	8.66533e-74
GPRC5C	0.281735	2.72388e-67
BMP4	0.280459	5.49745e-54
DPPA4	0.280411	9.55457e-49
PPDPF	0.279047	4.48701e-92
S100A16	0.276966	7.47522e-72
COX5B	0.276415	1.00537e-148
RPAIN	0.276334	1.99436e-78
YPEL2	0.276203	1.37892e-58
CRYL1	0.275837	3.76069e-93
SNX7	0.275734	8.45805e-77
ATP5MC2	0.275643	7.48712e-97
AC090204.1	0.275611	1.42193e-52
MIR4458HG	0.275308	1.7788e-56
ARHGAP18	0.275166	6.20267e-60
LINC00958	0.27467	2.4818e-64
MNS1	0.274207	8.90951e-33
VDAC1	0.274034	3.17406e-119
COX20	0.273993	1.2695e-57
LAMB1	0.273687	4.36325e-68
EBP	0.27366	2.46096e-64
UGT8	0.273205	4.84074e-63
TNFSF10	0.273054	7.53978e-18
STXBP2	0.272764	8.40807e-74
COX17	0.271508	2.04004e-70
HOXD1	0.271458	7.99629e-50
HSPD1	0.271197	1.00848e-93
FUT11	0.270479	3.40878e-65
NDUFB5	0.269842	2.82192e-88
SETD3	0.269371	2.0107e-57
LAMA1	0.269156	3.18061e-58
RDH10	0.269073	2.46791e-53
CDHR5	0.268613	8.48634e-55
MAP7	0.268301	1.44641e-62
NXPH4	0.267808	1.98053e-45
MINDY2	0.267777	4.72741e-65
OTUD1	0.26737	3.40207e-46
ARPC3	0.265838	2.17742e-127
UGCG	0.265791	1.33278e-75
PARD6B	0.265271	4.45492e-64
MGAT4B	0.265121	6.40125e-75
HIGD2A	0.265049	3.52629e-75
RBM47	0.264757	3.58626e-64
PHYHIPL	0.264207	4.78347e-56
PAWR	0.264159	3.09662e-68
TSPAN12	0.263959	7.84844e-61
HILPDA	0.263698	3.91266e-36
PTGR1	0.263174	2.91599e-73
VAMP3	0.261604	3.11069e-67
ATRAID	0.261483	3.40063e-99
MRPL17	0.261457	5.10169e-65
MET	0.261347	2.07525e-65
CISD1	0.261339	1.01699e-72
MMP24OS	0.260177	1.41119e-69
TBCA	0.259953	1.02604e-119
GALM	0.259901	4.86518e-53
PODXL2	0.259726	4.23648e-55
GRB7	0.25971	4.43149e-62
ZDHHC4	0.259247	8.08412e-70
YBX3	0.259017	5.81438e-78
UBL5	0.257924	1.82407e-139
LETMD1	0.257528	2.86623e-59
MITF	0.257439	4.38729e-57
FAM69B	0.257075	7.77255e-58
SF3B6	0.257064	5.43108e-94
TECR	0.257007	4.95269e-73
JAGN1	0.25682	1.17075e-69
CTXN1	0.256803	6.13667e-61
LLGL2	0.254757	1.77869e-60
OCIAD2	0.254347	5.72339e-59
EPB41L4A-AS1	0.25431	1.68961e-34
METTL9	0.253824	6.87191e-96
METTL26	0.253653	2.2351e-61
HIP1R	0.253355	7.74281e-59
DSG2	0.253306	6.05834e-58
SESTD1	0.2531	5.85248e-41
ZNF770	0.25269	1.38735e-49
MRPL32	0.2524	1.72159e-57
ERICH1	0.252346	3.91508e-54
ANAPC16	0.251886	1.2257e-92
M6PR	0.251383	1.79768e-64
CYB5R3	0.251378	9.13765e-66
PFKFB4	0.250982	3.8489e-59
TSC22D3	0.250979	2.24636e-16
AKR1C3	0.250784	7.15378e-34
EIF1B	0.250608	2.89978e-76
KIF12	0.250244	1.88009e-90

## Sheet: Cluster 9
Gene	LogFC	pVal
MAL	2.20683	0
SLC12A1	2.02602	1e-297
DEFB1	1.97746	7.88451e-78
IRX1	1.58237	0
WFDC2	1.50691	2.37246e-143
LINC02381	1.40327	5e-308
IGFBP7	1.38755	0
TACSTD2	1.34022	7.57822e-181
S100A14	1.31466	1.58078e-261
FXYD2	1.2283	1.13062e-192
HOXD8	1.22311	0
TUBB2B	1.22302	0
CLDN10	1.19092	6.67483e-122
ERBB4	1.14073	4.39433e-272
UCHL1	1.12238	8.81498e-276
DUSP9	1.06108	3.92151e-157
VAV3	1.04549	1.85992e-252
CKB	1.02985	0
CD24	1.0244	0
CLDN6	1.0176	1.77827e-276
NR0B1	1.00794	1.04845e-150
IRX2	0.976158	3.29981e-166
MUC1	0.928526	1.77863e-177
CLDN4	0.917975	0
ATP1B1	0.910942	0
TMPRSS4	0.909427	2.26998e-186
HOTAIRM1	0.909271	1.52911e-208
CYS1	0.888848	4.62959e-287
CEBPD	0.869861	2.72365e-240
KIF21A	0.86903	8.55666e-126
ATP6V0B	0.865213	4.65861e-213
SAT1	0.857972	7.40264e-156
CLDN3	0.856805	1e-298
TFAP2B	0.844867	3.72309e-191
KCNJ1	0.810924	4.94932e-74
CITED2	0.803095	2.30963e-270
DNER	0.799477	3.83847e-171
MECOM	0.796827	8.86904e-122
MGLL	0.782742	7.60293e-200
AP1M2	0.77919	2.7562e-225
EPCAM	0.770114	0
POU3F3	0.764636	6.85366e-203
PERP	0.756822	6.90144e-212
COMT	0.739325	1.30262e-221
LINC01116	0.739116	1.08191e-171
HOXA9	0.729257	5.90721e-184
KLHL13	0.712139	6.4155e-154
COL18A1	0.712087	2.52015e-224
APLP2	0.706879	2.42392e-246
GPRC5C	0.703456	2.1625e-171
CLDN7	0.702573	3.13529e-246
CPM	0.698645	7.94878e-123
MTURN	0.69839	9.49825e-177
PPDPF	0.695603	7.20033e-275
MGST3	0.693745	1.37759e-253
CYSTM1	0.690981	9.68465e-250
GAL3ST1	0.687731	3.51973e-193
RAB25	0.684667	1.08168e-232
ATP1A1	0.684152	1.20216e-76
UNCX	0.677841	3.99987e-175
CLCN5	0.672145	2.95034e-147
ANXA11	0.67187	9.677e-173
RDH10	0.66756	5.78132e-133
CAPG	0.666757	7.85759e-193
AKIRIN1	0.666084	2.13979e-206
CAMK2N1	0.665155	6.9755e-271
PLCB1	0.647029	1.88044e-131
CA12	0.640385	5.30723e-83
IDH2	0.636714	3.28804e-92
PRR15L	0.632227	1.10712e-162
HES1	0.628582	2.02547e-121
S100A16	0.6266	1.4177e-179
HOXB-AS3	0.625473	1.91528e-119
PTGR1	0.62394	6.8743e-138
NDUFA5	0.621294	1.58557e-235
KRT8	0.620232	1.10997e-205
CRACR2B	0.616264	2.47647e-131
NUDT4	0.61292	7.81789e-97
COA3	0.612919	1.66913e-188
ARHGAP29	0.611095	4.56275e-148
NEAT1	0.610115	6.02413e-101
SH3YL1	0.607226	1.6932e-186
STARD10	0.607157	2.79242e-166
KRT19	0.60176	5.79502e-125
KCNJ16	0.592468	1.20833e-132
ACPP	0.589576	1.91531e-86
GSTM3	0.58863	1.59255e-154
SLC25A4	0.587846	7.69289e-145
RTN4	0.58689	8.64115e-261
S100A13	0.58385	6.5419e-160
GNG11	0.5838	8.03925e-166
MT-CO1	0.581075	1.33507e-249
HOXB2	0.580406	1.99074e-139
SPINT1	0.580015	1.78349e-192
SCIN	0.57988	4.00211e-134
UGT8	0.57811	1.50547e-139
RDH11	0.574236	1.8365e-177
PCBD1	0.570637	2.72946e-254
HOXB6	0.570388	2.36001e-131
CLDN16	0.567234	3.15651e-60
METTL9	0.558962	3.44866e-202
AC004540.2	0.558529	8.11872e-120
ELF3	0.552897	7.1383e-113
ARHGAP24	0.552654	1.22182e-135
PRSS8	0.551428	1.85669e-142
PAX8	0.550755	1.71714e-153
LLGL2	0.550383	3.3669e-142
AGPAT2	0.549238	2.70923e-196
C4orf48	0.548643	1.25953e-149
CLIC1	0.547665	3.77955e-269
ITM2C	0.544275	1.09861e-209
FKBP4	0.544139	1.39274e-129
CD9	0.54099	3.1502e-165
ATP6V0E1	0.537792	9.87835e-173
MT-CO2	0.536182	1.60195e-281
BMP3	0.535044	2.48771e-88
PTH1R	0.533173	2.30452e-72
CPS1	0.529986	8.72183e-56
GIPC1	0.522883	1.31231e-150
SNCG	0.521868	1.81324e-49
GLRX	0.521163	7.27025e-119
PLEKHA5	0.521103	7.81752e-124
EMX2	0.519778	2.71917e-158
UQCR10	0.518912	6.00569e-213
TSPAN33	0.518653	3.15891e-128
SPINT2	0.517558	0
RGL3	0.512227	6.05196e-134
AMIGO2	0.51222	2.02739e-92
HOOK1	0.510346	3.13053e-143
ADGRG1	0.508126	5.87334e-119
COBLL1	0.505115	2.04611e-123
VAMP8	0.504332	2.21733e-225
DSTN	0.499272	4.22921e-198
RBM47	0.498023	3.06374e-116
TSTD1	0.493776	3.83564e-84
CTXN1	0.490335	5.56102e-123
PAX2	0.485493	1.28015e-114
ESRRG	0.48421	1.72517e-104
KRT18	0.481465	1.13326e-204
SEPHS2	0.481453	1.54499e-156
DCDC2	0.480465	4.09121e-122
CRYL1	0.480421	1.11754e-133
HOXA-AS2	0.479399	1.70971e-105
PTPN13	0.476498	3.80865e-106
BLNK	0.476181	9.29284e-122
S100A11	0.473227	4.94099e-137
ATP6V0A4	0.471998	2.88791e-86
MINDY2	0.471307	2.36267e-123
S100A6	0.470478	1.07611e-33
CYCS	0.46401	2.91279e-111
DSP	0.463164	6.9366e-96
C5orf38	0.462606	9.19193e-94
RABAC1	0.461492	2.46461e-131
MPC1	0.461339	2.25007e-104
RHOB	0.460665	6.75238e-157
MITF	0.460414	4.31744e-128
TMEM37	0.45975	8.09472e-80
DMKN	0.459472	6.55833e-115
MYEF2	0.458684	1.49698e-112
NAT14	0.458449	1.39461e-138
TFCP2L1	0.458179	1.85967e-96
NDUFB5	0.457805	2.3638e-147
MIR503HG	0.456646	9.6439e-111
DDR1	0.456578	2.9382e-124
HNF1B	0.456228	2.04568e-127
ADI1	0.455668	2.82099e-100
ABRACL	0.455617	1.61285e-129
REEP5	0.455549	2.20701e-140
TMEM38B	0.454535	5.95317e-118
COL6A1	0.454182	7.51378e-48
NDUFB9	0.453016	2.21088e-113
UBAC2	0.449608	3.70894e-110
CST3	0.448779	8.35551e-155
TMEM213	0.447777	5.02952e-73
SLC4A4	0.447291	6.28815e-95
MT-ND4	0.446213	2.99681e-218
MT-CO3	0.445003	6.00626e-213
LAPTM4B	0.444778	1.69089e-147
CYB5A	0.444311	4.05842e-189
ARPC3	0.441723	8.38331e-182
ACADVL	0.440322	2.1886e-100
TXNIP	0.439568	1.12907e-109
CD151	0.437715	1.4099e-192
COX5A	0.437395	1.31769e-110
CA4	0.436748	4.95618e-76
DYNC2LI1	0.43667	9.48363e-113
APMAP	0.435432	3.82783e-106
NDFIP1	0.433857	1.35298e-129
NCOA7	0.432822	3.98131e-77
MT-CYB	0.429433	5.99168e-154
CXXC5	0.428311	4.92143e-184
TM7SF2	0.428266	1.40153e-129
SNCA	0.428069	9.76876e-92
SDC4	0.42795	1.07079e-114
CLDN19	0.426631	3.07923e-102
PPP1R1A	0.426088	4.27824e-129
CTDSPL	0.425954	1.68296e-111
LDHB	0.423366	1.20948e-275
GOLM1	0.422485	1.35655e-103
SUCLG1	0.422118	1.35704e-99
LMBRD1	0.421417	3.23969e-97
CEBPA	0.420988	1.29233e-92
RASSF7	0.420807	6.30184e-113
SNRPN	0.420161	9.87562e-125
TRAPPC6A	0.416197	3.21614e-115
IER5L	0.415418	1.66013e-69
JUN	0.415374	4.51905e-120
CPNE8	0.414717	1.37311e-61
EZR	0.413402	4.23626e-139
MAGEF1	0.40952	4.99575e-107
TRAF4	0.409191	8.79935e-112
HLA-DMB	0.409137	5.03772e-87
ITM2B	0.408577	1.7523e-255
MRPS36	0.408141	1.74781e-136
COX20	0.40678	7.72334e-105
CDH1	0.403379	4.23417e-97
ZNF44	0.40192	2.43782e-55
TMBIM6	0.401168	1.34117e-243
CNDP2	0.400457	5.55464e-99
PON2	0.400236	8.57068e-125
PNP	0.398624	1.29539e-84
IER3	0.398204	8.16176e-54
ATP6AP2	0.397549	7.82552e-113
TUSC3	0.397309	2.08164e-115
NR2F6	0.396635	4.19777e-168
HSP90AA1	0.396575	3.82747e-135
PBDC1	0.39586	1.61354e-90
OCLN	0.39537	9.65596e-86
PLP2	0.393481	4.54316e-80
PRSS35	0.391894	1.09479e-89
EPN1	0.391673	1.11824e-105
CAPZA2	0.391487	6.30015e-111
MLF1	0.3901	9.74453e-89
ATP5F1B	0.389762	1.33518e-107
EGFL7	0.388793	1.62784e-70
GCA	0.388462	5.40998e-93
HOXB7	0.388215	7.11072e-98
PNKD	0.388062	4.93578e-111
ARID3A	0.38683	6.19153e-98
S100A4	0.386386	8.30462e-39
MOCS2	0.384691	3.73196e-91
MRPL33	0.384108	2.21032e-125
HIPK2	0.383548	5.45577e-88
BSG	0.383329	2.78022e-202
UPP1	0.382746	1.14478e-86
ABHD17C	0.38268	4.09799e-82
PHGDH	0.381489	2.1645e-110
KCTD1	0.381349	1.61545e-85
TCIM	0.378571	1.79953e-62
PARD6B	0.377365	9.63085e-85
ERICH1	0.377105	2.35086e-72
CAPS	0.376938	4.24403e-81
NPC2	0.375037	4.41307e-161
MYL12B	0.374959	4.02408e-137
PHACTR1	0.374474	8.57203e-71
HOXD1	0.374338	2.00454e-83
SINHCAF	0.37429	1.50147e-84
RAB3IP	0.373672	2.05206e-89
METRNL	0.371817	3.69595e-96
CXADR	0.371208	3.43204e-90
IMPA2	0.370891	6.0654e-103
PRDX3	0.369353	7.01913e-124
DBI	0.368908	1.80599e-122
CYBA	0.368535	4.16926e-128
GDF11	0.366409	3.88504e-75
HIGD1A	0.365648	6.69126e-89
MIEN1	0.365595	1.12051e-100
ALKAL2	0.364352	9.97889e-64
PIM3	0.364321	3.41049e-76
AP002884.1	0.364227	5.23539e-70
CCDC160	0.362637	8.87142e-87
HOXD9	0.36209	2.22875e-76
DDAH2	0.36087	3.2054e-125
ABHD11	0.360774	6.16481e-87
DPP4	0.360547	2.89274e-88
LINC00958	0.360023	1.54107e-82
ZNF467	0.359985	6.28283e-94
NFKBIA	0.359601	2.97728e-63
TSC22D2	0.358258	3.83187e-60
MGAT4B	0.358052	2.3043e-101
FXYD6	0.35682	1.9993e-86
ATP1B3	0.356299	6.06287e-74
IRF2BPL	0.35623	6.08312e-74
GOT1	0.355662	1.23043e-68
SH3GLB2	0.355564	1.35503e-86
PAWR	0.355239	8.73517e-94
IER2	0.354349	7.79297e-101
BCAM	0.354072	3.08529e-149
ID4	0.353823	7.60565e-56
HOXA7	0.353393	5.24626e-79
PCSK1N	0.35288	2.42572e-52
EEF1E1	0.352616	2.42739e-95
YWHAZ	0.35227	8.63773e-95
CTSL	0.352079	1.36531e-40
TMEM123	0.350864	1.60143e-88
IVNS1ABP	0.347495	4.92087e-72
ATP6V1G1	0.346994	3.72222e-144
FXYD3	0.346739	6.62665e-52
NDUFB2	0.345931	5.14194e-119
MARVELD2	0.345776	1.0743e-91
SKAP2	0.344612	1.47318e-72
KRAS	0.344158	9.7053e-88
CAPN1	0.344075	9.24559e-89
HOXC4	0.344071	3.98326e-77
CD47	0.343827	1.32509e-62
SPINT1-AS1	0.343821	2.43709e-78
MARCKSL1	0.343732	2.48036e-198
VPS25	0.34297	3.14767e-95
MT-ND5	0.342808	3.44195e-112
MT-ND4L	0.342566	4.52659e-99
ATP5MC1	0.342444	3.25358e-71
NDUFA3	0.342074	2.22853e-102
RPAIN	0.341799	1.65205e-112
COX5B	0.341609	7.3076e-106
ANK3	0.341266	7.04677e-81
RTN3	0.340476	1.95683e-89
LSR	0.340383	1.63275e-86
NDUFA8	0.339961	4.15322e-82
SLC29A1	0.339335	1.83824e-82
GRB14	0.338796	9.74545e-74
PTS	0.33809	5.46099e-86
ZMAT3	0.33789	5.21934e-59
EPB41L5	0.337466	3.82045e-86
PRKAB1	0.337446	1.08385e-81
ATP6V1A	0.336631	2.32374e-78
SMTNL2	0.336623	4.42789e-82
SLC3A2	0.336548	9.09852e-66
AIF1L	0.336133	7.25215e-80
MT-ATP6	0.336039	7.22605e-146
SSFA2	0.335602	5.04534e-71
LRPAP1	0.335148	2.09569e-115
PLD3	0.334999	7.53449e-99
DAZAP2	0.334473	7.11736e-90
CD46	0.334466	5.15725e-92
TMEM167A	0.333839	2.11386e-88
TOM1L1	0.333747	1.17352e-73
MYL6	0.333333	1.48105e-140
SCNN1A	0.333065	9.94499e-80
ATP6V0E2	0.332322	1.32462e-78
ADGRF1	0.332264	1.10904e-69
MTX2	0.331596	9.02326e-104
TMEM125	0.330971	2.41882e-78
YWHAB	0.330541	5.69761e-106
COX7B	0.330146	4.35688e-87
KIF12	0.330019	6.05076e-100
NAPA	0.329976	2.15757e-78
MAP9	0.329723	2.47523e-79
JUP	0.329511	1.11163e-86
ARL1	0.328968	9.78454e-104
BCL7A	0.328744	5.11049e-79
TMEM159	0.328647	2.45652e-67
SCP2	0.328265	7.54911e-84
PODXL2	0.328184	8.88693e-70
CDH3	0.326547	1.30489e-85
NDUFS6	0.32592	7.98938e-96
HOXB9	0.325625	2.59222e-65
SEC23B	0.325358	1.84111e-71
ENSA	0.325057	4.11578e-90
TPST1	0.323782	1.21004e-79
SEC11C	0.323129	3.38301e-77
MTSS1	0.321749	2.36993e-75
STMP1	0.321738	3.07333e-113
TMEM50A	0.321474	3.78248e-87
SLC25A39	0.320695	9.54238e-77
TEX264	0.319932	5.1944e-75
MRPS6	0.319276	3.37393e-93
UBL5	0.318833	8.64374e-127
RBBP8	0.318211	4.24588e-60
ARHGEF28	0.318096	7.49667e-80
LMAN2	0.317989	2.20179e-103
CMTM6	0.317914	4.66012e-82
HEBP2	0.317675	7.2934e-82
LRRK2	0.317483	2.70061e-57
NDUFB3	0.317207	1.25118e-81
LYPLA1	0.316676	1.98163e-73
FMC1	0.316033	4.72142e-66
MPC2	0.315926	4.71917e-142
BICC1	0.314164	2.81914e-50
LAMA1	0.314111	1.07472e-68
CACNB4	0.313372	3.23724e-64
DEPTOR	0.312649	6.0501e-67
MMP24OS	0.312628	1.59206e-72
FKBP2	0.312372	1.1942e-91
MCRIP2	0.312278	4.30077e-63
COX6A1	0.312019	8.97793e-134
TMEM205	0.311644	4.14602e-73
ITGB6	0.311586	1.428e-64
HOXD11	0.311421	3.05066e-65
HINT2	0.311344	3.09565e-75
PATZ1	0.310981	1.80591e-72
TLCD1	0.310764	2.75108e-75
HOXB8	0.310542	2.12063e-70
COX6B1	0.30952	8.4578e-99
SRI	0.309021	1.86493e-80
ORAI2	0.308425	2.89966e-68
GBE1	0.307959	1.04269e-66
PLEKHB2	0.307333	9.34517e-67
P4HTM	0.307043	6.01211e-82
SCTR	0.305345	3.19785e-62
DPY30	0.304937	1.24316e-96
FREM2	0.30453	1.1404e-55
MST1	0.303909	5.22929e-63
HPRT1	0.303564	4.64919e-72
COQ9	0.303532	2.23136e-80
LNX1	0.301229	1.49643e-66
LAP3	0.30114	9.38019e-62
MAD2L2	0.300491	6.26506e-67
ATP5F1C	0.300176	1.85129e-83
MBD2	0.300057	3.01318e-69
CDK2AP2	0.29972	7.58126e-76
POLR2L	0.299666	3.0536e-89
CISD1	0.299665	1.22995e-63
SYAP1	0.299545	3.56467e-64
TAX1BP1	0.29914	6.94165e-81
CASR	0.29885	1.46339e-63
COX17	0.298667	3.14467e-75
TNFRSF12A	0.298459	8.46976e-37
PPP1CA	0.298454	9.28261e-76
HDAC1	0.298412	1.88658e-70
UGT2B7	0.298196	5.91828e-54
MAL2	0.297637	7.32566e-79
SDHD	0.29756	1.31131e-77
TMEM59	0.297441	3.09989e-80
MYO6	0.29736	1.11965e-84
MRPL34	0.297143	1.57003e-69
RRAGD	0.296997	2.1904e-59
EVA1B	0.295904	3.98086e-78
AK3	0.294747	9.38475e-64
C19orf70	0.294513	6.85591e-73
MYL12A	0.294488	1.22858e-93
ATP6AP1	0.294395	1.48175e-79
IQGAP1	0.294019	1.99212e-68
NDUFA4	0.29372	3.40032e-95
KIAA1217	0.293694	8.54366e-58
TRAPPC1	0.292758	1.31238e-87
TPM1	0.292218	2.90567e-102
EMC10	0.292136	3.80511e-48
SPSB3	0.291911	1.74919e-72
CCNDBP1	0.291727	1.29012e-73
NBDY	0.290973	1.55685e-85
HOXB3	0.290948	1.20633e-67
PAPSS2	0.290016	5.10723e-58
TMEM179B	0.288813	8.13537e-70
HOXA3	0.28877	1.80959e-53
NDUFV2	0.28832	5.74053e-78
MAPK10	0.287968	2.36711e-68
EMC6	0.287674	1.78921e-73
CD2AP	0.287632	1.25236e-71
MT-ND3	0.287192	8.19192e-185
ARSD	0.287113	2.21413e-57
PRCP	0.28687	6.18401e-47
MINOS1	0.286863	3.28914e-64
SYPL1	0.286284	6.07405e-70
NECTIN2	0.286018	9.89411e-68
GSKIP	0.285692	2.90165e-70
UQCRFS1	0.285257	4.83131e-82
UQCR11	0.285071	1.71973e-80
CHCHD5	0.284659	4.0869e-65
PDHB	0.284494	6.22924e-73
MFHAS1	0.284225	4.97956e-63
TBCB	0.284225	2.89768e-80
DNAJA2	0.283825	6.30266e-66
TADA3	0.283376	9.43111e-70
GRN	0.283285	6.30967e-74
PRRG2	0.283078	3.7992e-62
TPD52	0.282938	2.25509e-56
TUBA4A	0.282629	9.79212e-57
HIBADH	0.281334	3.35722e-57
PKP4	0.281004	8.09301e-54
VWA1	0.280827	2.13759e-63
ACSM3	0.280618	2.88536e-64
JTB	0.280485	1.74412e-80
AHCYL1	0.280408	2.69305e-64
PPCS	0.280066	3.45546e-69
CIAPIN1	0.279667	3.2338e-68
ARRDC3	0.279639	4.41477e-61
REXO2	0.279459	1.15832e-51
ATRAID	0.279416	2.61764e-81
TSG101	0.278999	1.18135e-72
ZDHHC12	0.278929	4.22119e-67
AKAP9	0.278669	2.03866e-55
CDH16	0.278439	5.31128e-60
ACSL4	0.278436	3.8085e-42
GABARAPL2	0.278403	3.53391e-97
AFDN	0.278173	6.43677e-62
GHITM	0.278009	2.51517e-64
SYNGR2	0.277702	1.86109e-67
PLAGL1	0.277353	7.21943e-51
ABHD12	0.276775	1.24636e-62
PTPRF	0.276622	2.38637e-56
GNAI1	0.276583	1.90135e-42
PIGH	0.276496	9.97818e-58
NOP10	0.275995	4.59308e-85
MRPL36	0.275742	1.40921e-59
B4GALT1	0.275529	3.01039e-36
TMEM72	0.27552	2.2692e-55
CIB1	0.275391	9.10705e-70
DYNLRB1	0.275361	1.50561e-97
NARS	0.275325	5.51928e-61
TRIM8	0.275232	2.62508e-71
FAM96B	0.275196	3.59577e-87
IFT57	0.274686	6.23283e-77
AC079630.1	0.27444	3.02862e-40
STAP2	0.274246	5.6789e-55
ZFYVE21	0.274141	1.72514e-69
KIAA1522	0.273853	4.10119e-57
PSAP	0.273236	1.4175e-72
IRX3	0.272194	3.80194e-32
MTRNR2L12	0.272046	6.69671e-46
TXNDC12	0.271861	1.01398e-73
CDC34	0.271846	9.82363e-67
ZDHHC14	0.271056	9.03619e-60
RNF13	0.270335	6.4385e-62
MAPKAPK3	0.270189	4.44937e-63
SFT2D1	0.269843	2.32735e-72
ACYP1	0.268536	4.23106e-58
CDC42SE1	0.268166	4.15529e-48
PPP1CB	0.267749	1.75522e-51
SMDT1	0.267324	2.62328e-72
SLC35F2	0.267158	2.38128e-60
HPN	0.267036	2.63992e-136
TCTA	0.266925	5.78896e-55
RHOA	0.26692	1.87604e-84
TMBIM4	0.266496	6.78635e-61
TIMM17B	0.266466	1.51286e-80
FIS1	0.265377	1.21541e-72
DARS	0.265245	1.37809e-62
NIPSNAP2	0.264741	1.58365e-62
CLDN23	0.264649	3.83097e-48
SLC44A3	0.263897	4.25012e-55
SDHAF3	0.263716	2.38929e-59
B3GNT2	0.263364	2.62888e-54
COA5	0.263302	2.72134e-68
SLC44A2	0.26306	3.64289e-57
FAM84A	0.262551	1.33625e-54
NDUFA2	0.262382	1.02112e-78
PTTG1IP	0.262279	1.88868e-69
SELENOT	0.262261	9.21967e-68
KLF5	0.261822	8.76596e-49
EIF5	0.261615	2.27707e-74
TSPAN12	0.261403	2.22057e-75
TUFM	0.261308	1.15637e-69
ROGDI	0.261261	8.19591e-53
UQCRC1	0.260939	1.99466e-58
ANP32E	0.26083	1.25442e-73
ARPC5	0.260774	4.27447e-77
RHBDD2	0.260381	4.59034e-54
FGF9	0.260312	1.41525e-56
ACTR3	0.259951	2.62226e-57
GLB1	0.259598	2.40752e-61
DPM3	0.259527	5.6005e-60
CDC42	0.258816	2.65256e-75
IER3IP1	0.258468	3.49525e-70
GCC2	0.258372	2.15467e-53
UNC50	0.258196	5.9007e-66
TUBA1C	0.258126	1.45131e-72
RPN2	0.257819	1.11346e-59
CGN	0.257489	4.57401e-60
SLC38A1	0.257362	9.94178e-57
TMEM9B	0.256654	6.64116e-59
GTF2H5	0.256642	5.63755e-67
CLCNKB	0.256582	1.88781e-40
VDAC1	0.256417	5.46717e-63
CCDC151	0.256403	1.37848e-52
HADHB	0.256079	1.60663e-56
PNPLA2	0.255912	1.95379e-54
TMEM8A	0.255659	2.80397e-53
SERTAD3	0.255659	4.31479e-51
DSC2	0.255649	2.09166e-52
ERP29	0.25541	3.31851e-69
SBDS	0.255396	2.77579e-71
COX11	0.255382	5.25188e-53
ECHDC2	0.255133	3.37563e-62
C1orf43	0.254664	1.77371e-83
ITGA2	0.254516	2.04336e-65
ELF1	0.254143	3.34279e-55
NDUFS7	0.254138	2.32501e-60
TSPAN15	0.253909	4.18409e-56
NDUFC2	0.253852	7.95772e-62
GCGR	0.253841	2.91162e-57
HOXD3	0.253484	4.02573e-61
NDUFA1	0.253451	2.08807e-75
LYPLAL1	0.253188	1.89989e-51
LGR4	0.252883	8.08956e-55
WNT7B	0.252572	1.87541e-46
EPS8L1	0.25229	1.27529e-56
ATP6V0D1	0.252151	2.55757e-59
DAPK1	0.251785	2.03663e-50
ECI1	0.251759	3.7602e-58
NDUFB4	0.251697	2.72416e-78
ATP5MD	0.251056	1.39961e-71
SMIM14	0.250206	1.20482e-57
VAMP2	0.250107	1.55668e-62
SLC6A13	0.250005	2.22627e-60

[truncated: 8 more sheets: Cluster 10, Cluster 11, Cluster 12, Cluster 13, Cluster 14, Cluster 15, Cluster 16, Cluster 17]
