# Supplementary material for: Enhanced metanephric specification to functional proximal tubule enables toxicity screening and infectious disease modelling in kidney organoids
Source: Nat Commun. 2022 Oct 8;13:5943. doi: 10.1038/s41467-022-33623-z (PMC9547573; doi:10.1038/s41467-022-33623-z)
Supplement: Supplementary file 6 — Source Data [file 41467_2022_33623_MOESM6_ESM.xlsx]

## Sheet: Figure 1D
Figure 1D
	Standard differentiation (control)			Extended differentiation (CDBLY2)
TMEM100	0.00217455	0.00176428	0.00174518	0.00238982	0.00256362	0.00209918
DAPL1	0.000222	7.56e-05	5.75e-05	0.000189	0.000153	0.000216
SIX1	0.000890013	0.00057227	0.000612069	0.00361197	0.00310002	0.00299372
SIX2	0.000407	0.000389	0.000325	0.009817	0.010209	0.010982
WNT4	0.000123	0.00014	0.000102	0.000309	0.000238	0.000299
LHX1	4.99419e-05	4.65273e-05	6.27744e-05	4.72056e-05	4.75541e-05	5.09037e-05
HOXD11	0.016963	0.024015	0.008031	0.015976	0.011719	0.021915
PARAXIS	0.004628	0.002302	0.004018	0.003347	0.002604	0.003465

## Sheet: Figure 2Bii
Figure 2Bii
	Experiment 1 Standard protocol				Experiment 1 extended differentiation				Experiment 2 Standard protocol				Experiment 2 extended differentiation				Experiment 3 Standard protocol				Experiment 3 extended differentiation
EpCAM+/SIX2mCherry+	5.99	5.58	7.99	4.91	10.93	10.95	12.17	13.95	7.33	7.45	6.54	8.88	11.6	15.9	12.78	10.89	4.5	5.8	3.11	3.16	7.74	7.7	6.77	6.62

## Sheet: Figure 5Cii
	Figure 5Cii
sample	condition	bead_radius	gloms_in_radius	ltl_in_radius	epcam_in_radius	tissue_in_radius
1	IWR	1905017	495180	41898	92217	577495
2	IWR	1436790	592680	27171	69770	621571
3	IWR	1732366	746348	40231	99303	838595
1	PBS	1995803	722679	115372	241557	946907
2	PBS	1404122	651280	78934	203536	825990
3	PBS	1877655	734616	72331	204901	916286
bead_radius	total number of pixels that are within 200 pixels from a bead edge.
gloms_in_radius	total number of pixels defined as NPHS1 positive, within 200 pixels from a bead edge.
ltl_in_radius	total number of pixels defined as LTL positive, within 200 pixels from a bead edge.
epcam_in_radius	total number of pixels defined as EPCAM positive, within 200 pixels from a bead edge.
tissue_in_radius	sum of total number of pixels defined as NPHS1 or EPCAM positive, within 200 pixels from a bead edge.

## Sheet: Figure 6C
Figure 6C
	Cisplatin treated (standardorganoids)							Cisplatin treated (enhanced organoids)
	1		2			3		1			2			3
HAVCR1	0.0109843	0.00928338	0.00646321	0.0070022	0.00492748	0.00665848	0.00452292	0.0120383	0.0130342	0.0054825	0.0198202	0.0156081	0.0185354	0.0073781	0.0104701	0.0109501

## Sheet: Figure 6D
Figure 6D
	Cisplatin treated (standardorganoids)							Cisplatin treated (enhanced organoids)
	1		2			3		1			2			3
HAVCR1	3.48267	0.993086	10.491	8.48372	7.79827	4.35595	3.47988	1.836	3.355	8.997	6.187	4.101	3.961	5.491	5.138	8.458

## Sheet: Figure 7Ci
Figure 7Ci
Day	PT-enhanced (1)			PT-enhanced (2)			Standard (1)			Standard (2)			Mock controls
0	6.48708e+06	1.5571e+07	3.65057e+07	72897244	134000000	152000000	8.60047e+07	1.39941e+08	2.06746e+08	9.9323e+07	1.31407e+07	8.35692e+07	342620	342620
2	209000000	251000000	78695795	157000000	7820000000	321000000	609642	4.25875e+07	2.55178e+07	5.04677e+07	3.18048e+07	4.53929e+07	342620	342620
4	7.77817e+08	6930630104	426073229	780000000	21900000000	4000000000	609642	2.32224e+08	6.41088e+07	4.78569e+07	3.64362e+07	207689545	342620	342620
6	697970833	4265558099	819000000	992000000	10400000000	12100000000	1.59268e+07	3.10832e+08	5.89963e+08	4.8977e+07	133478757	1981426575	342620	342620

## Sheet: Figure 7Cii
Figure 7Cii
Day	PT-enhanced (1)			PT-enhanced (2)			Standard (1)			Standard (2)			Mock controls (PT-enhanced 1)			Mock controls (PT-enhanced 2)			Mock controls (Standard 1)			Mock controls (Standard 2)
0	1.2	1.2	1.7	1.2	1.2	1.7	2.2	2.2	2.45	3.45	1.45	1.45	1.2	1.2		1.2	1.2		1.2	1.2		1.2	1.2
2	2.7	1.95	1.45	1.95	4.45	2.95	1.7	1.95	1.45	1.2	1.7	2.2	1.2	1.2		1.2	1.2		1.2	1.2		1.2	1.2
4	3.45	2.45	2.95	2.95	3.45	3.7	2.2	2.7	2.2	2.2	2.2	2.7	1.2	1.2		1.2	1.2		1.2	1.2		1.2	1.2
6	1.95	2.95	2.7	2.45	2.45	3.7	1.7	3.2	2.2	2.2	2.7	3.7	1.2	1.2		1.2	1.2		1.2	1.2		1.2	1.2

## Sheet: Supp. Figure 4Di
Supplementary Figure 4Di
	Control								Cisplatin treated
	1		2			3			1		2			3
HAVCR1	0.559783	2.10374	2.81873	1.43289	1.62856	2.63085	1.23789	0.486387	3.48267	0.993086	10.491	8.48372	7.79827	4.35595	2.64304	3.47988

## Sheet: Supp. Figure 4Dii
Supplementary Figure 4Dii
	Control								Cisplatin treated
	1			2		3			1			2			3
HAVCR1	0.903	1.083	1.77	1.087	2.16	0.789	3.712	4.294	1.836	3.355	8.997	6.187	4.101	3.961	5.491	5.138	8.458

## Sheet: Supp. Figure 7Di
Supplementary Figure 7Di
Day	Standard (1)			Standard (2)			PT-enhanced (1)			PT-enhanced (2)
0	8.60047e+07	1.39941e+08	2.06746e+08	9.9323e+07	1.31407e+07	8.35692e+07	6.48708e+06	1.5571e+07	3.65057e+07	72897244	134000000	152000000
2	609642	4.25875e+07	2.55178e+07	5.04677e+07	3.18048e+07	4.53929e+07	209000000	251000000	78695795	157000000	7820000000	321000000
4	609642	2.32224e+08	6.41088e+07	4.78569e+07	3.64362e+07	207689545	7.77817e+08	6930630104	426073229	780000000	21900000000	4000000000
6	1.59268e+07	3.10832e+08	5.89963e+08	4.8977e+07	133478757	1981426575	697970833	4265558099	819000000	992000000	10400000000	12100000000

[truncated: 2 more sheets: Supp. Figure 7Dii, Supp. Figure 7Fii]
